# Supplementary material for: Comparative Genomics of Stenotrophomonas maltophilia and Stenotrophomonas rhizophila Revealed Characteristic Features of Both Species
Source: Int J Mol Sci. 2020 Jul 12;21(14):4922. doi: 10.3390/ijms21144922 (PMC7404187; doi:10.3390/ijms21144922)
Supplement: Supplementary file 1 [file ijms-21-04922-s001.zip]

Archive with 9 entries (9 files):
- Supplementary file 1.newick
- Supplementary file 2.fasta
- Supplementary table 1.xlsx
- Supplementary table 2.xlsx
- Supplementary table 3.csv
- Supplementary table 4.csv
- Supplementary table 5.xlsx
- Supplementary table 6.xlsx
- Supplementary table 7.xlsx
