# Supplementary material for: Comparative Genomics of Stenotrophomonas maltophilia and Stenotrophomonas rhizophila Revealed Characteristic Features of Both Species
Source: Int J Mol Sci. 2020 Jul 12;21(14):4922. doi: 10.3390/ijms21144922 (PMC7404187; doi:10.3390/ijms21144922)
Supplement: Supplementary file 1 [file ijms-21-04922-s001.zip › Supplementary file 1.newick]

(S. maltophilia DT1:0.001135681,(S. maltophilia RR-10:0.0029520974,((((((((S. maltophilia AU12-09:0.0020819265,S. maltophilia DF07:0.0017498047):0.00317376[100],(S. maltophilia TG 2006 STM1:0.0015362693,S. maltophilia E999:0.0013540637):0.00321020[100]):0.00537260[100],(S. maltophilia ATCC 19867:0.0033846532,S. maltophilia BurA1:0.0036644574):0.00632836[100]):0.00244952[100],((((((((S. maltophilia SeITE02:0.0011951984,S. maltophilia PierC1:0.0011809870):0.00028200[100],S. maltophilia EP5:0.0015497868):0.00041741[100],S. maltophilia 5BA-I-2:0.0017678849):0.00423623[100],S. maltophilia EP20:0.0060632147):0.01563295[100],((S. sp. BIIR7:0.0264314890,(S. rhizophila Srhizo 1:0.0018756560,(S. rhizophila OG2:0.0022070008,S. rhizophila QL-P4:0.0023094848):0.00060819[65]):0.01844869[100]):0.02506014[100],((S. rhizophila USBA GBX 843:0.0096562008,S. sp. LM091:0.0086348787):0.03198696[100],S. rhizophila DSM 14405:0.0307735492):0.01334071[100]):0.11275013[100]):0.00823573[100],S. maltophilia AA1:0.0275638623):0.00800006[100],S. maltophilia IAM 12423:0.0283579798):0.00858796[100],S. maltophilia LMG 978:0.0129649282):0.00335261[100]):0.00149368[100],(S. maltophilia ISMMS3:0.0126845373,S. maltophilia JV3:0.0077432270):0.00261818[100]):0.00174526[100],((S. maltophilia 305 SMAL:0.0030170126,(((S. maltophilia BurE1:0.0021808709,S. maltophilia FDAARGOS 325:0.0024339468):0.00073913[100],(S. maltophilia EP13:0.0000284255,S. maltophilia K279a:0.0000350019):0.00183919[100]):0.00016960[65],(S. maltophilia CBF10-1:0.0018859516,S. maltophilia E861:0.0019020124):0.00028691[71]):0.00089879[100]):0.00464835[100],S. maltophilia G51:0.0087172770):0.00280392[100]):0.00214831[100],(S. maltophilia C357:0.0061942401,(S. maltophilia OUC Est10:0.0066703149,S. maltophilia R551-3:0.0159430233):0.00188188[100]):0.00203242[100]):0.00517317[100],S. maltophilia B418:0.0020418049):0.00064652[69])OROOT:0.001135681);
