# Supplementary material for: Comparative Genomics of Stenotrophomonas maltophilia and Stenotrophomonas rhizophila Revealed Characteristic Features of Both Species
Source: Int J Mol Sci. 2020 Jul 12;21(14):4922. doi: 10.3390/ijms21144922 (PMC7404187; doi:10.3390/ijms21144922)
Supplement: Supplementary file 1 [file ijms-21-04922-s001.zip › Supplementary table 1.xlsx]

## Sheet: Strains characteristics
Table S1: The general characteristics of the 37 analysed strains of S. maltophilia and S. rhizophila.
Genome ID	Genome Name	Group	NCBI Taxon ID	Genome Status	BioProject Accession	BioSample Accession	Assembly Accession	GenBank Accessions	RefSeq Accessions	Sequencing Centers	Sequencing Status	Sequencing Platform	Sequencing Depth	Assembly Method	Chromosomes	Plasmids	Contigs	Sequences	Genome Length	GC Content	PATRIC CDS	BRC1 CDS	RefSeq CDS	Isolation Site	Isolation Source	Isolation Comments	Collection Date	Isolation Country	Geographic Location	Latitude	Longitude	Altitude	Depth	Other Environmental	Host Name	Host Gender	Host Age	Host Health	Body Sample Site	Body Sample Subsite	Other Clinical	AntiMicrobial Resistance	AntiMicrobial Resistance Evidence	Gram Stain	Cell Shape	Motility	Sporulation	Temperature Range	Optimal Temperature
1235458.3	Stenotrophomonas maltophilia AU12-09	HU maltophilia	1235458	WGS	PRJNA174752	SAMN02469852	GCA_000346445.1	APIT00000000	-	Griffith University	WGS	454	29.0x	Newbler v. 2.3			117	125	4538849	66.4	4067		4196		catheter tip		2012	Australia	Australia						Human, Homo sapiens
40324.104	Stenotrophomonas maltophilia 305_SMAL	HU maltophilia	40324	WGS	PRJNA267549	SAMN03197497	GCF_001072195.1	JVMF01000000		University of Washington		Illumina HiSeq	17x	ABYSS v. 1.3.5			33	33	4732922	66.37	4455							United States	USA: WA						Human, Homo sapiens
40324.126	Stenotrophomonas maltophilia ISMMS3	HU maltophilia	40324	Complete	PRJNA277366	SAMN03389650	GCF_001274595.1	CP011010	NZ_CP011010.1	Icahn School of Medicine at Mount Sinai		PacBio	153x	HGAP v. 3	1			1	4804002	66.65	4431		4129		blood		2013	United States	USA: New York, NY						Human, Homo sapiens			Stenotrophomonas maltophilia bacteremia			host_subject_id:Patient 2			Negative
40324.225	Stenotrophomonas maltophilia FDAARGOS_325	HU maltophilia	40324	Complete	PRJNA231221	SAMN06173338		CP022053		US Food and Drug Administration		PacBio	15.0179763296022x	SMRT v. 2.3.0, HGAP v. 3.0	1			1	4851139	66.25	4691		4421		Eye		13-Jan-2015	United States	USA:DC						Human, Homo sapiens	female	3M	Drainage
40324.384	Stenotrophomonas maltophilia TG_2006_STM1	HU maltophilia	40324	WGS	PRJNA350620	SAMN06019683	GCA_002739005.1	MQXS01000000		University of Trento		Illumina MiSeq	30.0x	SPAdes v. 3.5.0			63	63	4348898	66.79	4018				lung		2006	Italy	Italy:Rome						Human, Homo sapiens			cystic fibrosis
40324.478	Stenotrophomonas maltophilia C357	HU maltophilia	40324	WGS	PRJNA380601	SAMN06644905	GCA_002799095.1	NERA01000000		Spanish National Centre for Biotechnology		Illumina GaxII	20x	Spades v. 3.9			14	14	4804814	66.18	4548		4352		urine		Mar-1991	Spain	Spain: Madrid						Human, Homo sapiens			Chronic infection
40324.480	Stenotrophomonas maltophilia E861	HU maltophilia	40324	WGS	PRJNA380601	SAMN06644904	GCA_002799135.1	NERB01000000		Spanish National Centre for Biotechnology		Illumina GaxII	20x	Spades v. 3.9			28	28	4652436	66.39	4416		4240		sputum		Aug-1994	Spain	Spain: Madrid						Human, Homo sapiens			Chronic infection
40324.483	Stenotrophomonas maltophilia G51	HU maltophilia	40324	WGS	PRJNA380601	SAMN06644900	GCA_002799165.1	NERE01000000		Spanish National Centre for Biotechnology		Illumina GaxII	20x	Spades v. 3.9			5	5	4846973	66.11	4599		4436		Blood		Nov-1994	Spain	Spain: Madrid						Human, Homo sapiens			Chronic infection
40324.484	Stenotrophomonas maltophilia E999	HU maltophilia	40324	WGS	PRJNA380601	SAMN06644898	GCA_002799215.1	NERF01000000		Spanish National Centre for Biotechnology		Illumina GaxII	20x	Spades v. 3.9			8	8	4408302	66.75	4060		3933		Respiratory secretion		Mar-1993	Spain	Spain: Madrid						Human, Homo sapiens			Chronic infection
522373.3	Stenotrophomonas maltophilia K279a	HU maltophilia	522373	Complete	PRJNA30351	SAMEA1705934	GCA_000072485.1	AM743169	NC_010943	Wellcome Trust Sanger Institute	complete				1			1	4851126	66.3	4429		4386		blood infection	isolated from blood infection and will be used for comparative genome analysis																		-	Rod			Mesophilic	-
1095923.4	Stenotrophomonas maltophilia RR-10	PA maltophilia	1095923	WGS	PRJNA74289	SAMN02471024	GCA_000237025.2	AGRB00000000	-	Zhejiang University	WGS						154	158	4657427	66.3	4160				the rice root	isolated from the rice root
1279018.3	Stenotrophomonas maltophilia ATCC 19867	PA maltophilia	1279018	WGS	PRJNA185300	SAMN02441648	GCA_000382065.1	ARNB00000000	-	DOE Joint Genome Institute	WGS	Illumina HiSeq 2000	Unknown	Velvet v. 1.1.04; ALLPATHS v. R37654			18	20	4418697	66.4	3956
1407502.3	Stenotrophomonas maltophilia SeITE02	PA maltophilia	1407502	WGS	PRJEB4721	SAMEA3138997	GCA_000613205.1	CBXW00000000	-	BIOCAT							63	63	4557110	66.4	4081				the rhizosphere of the selenium hyper-accumulating legume Astragalus bisculcatus	isolated from the rhizosphere of the selenium hyper-accumulating legume Astragalus bisculcatus
391008.4	Stenotrophomonas maltophilia R551-3	PA maltophilia	391008	Complete	PRJNA17107	SAMN00623065	GCA_000020665.1	CP001111	NC_011071	DOE Joint Genome Institute	complete				1			1	4573969	66.3	4097		4039		the poplar Populus trichocarpa x deltoides cv	isolated from the poplar Populus trichocarpa x deltoides cv									Populus trichocarpa x deltoides cv. Hoogvorst									-	Rod			Mesophilic	-
40324.141	Stenotrophomonas maltophilia LMG 978	PA maltophilia	40324	WGS	PRJNA299450	SAMN04207868	GCF_001431665.1	LLXV01000000		CSIR-Institute of Microbial Technology		Illumina MiSeq	184.0x	CLC NGS Cell v. 7.5			109	109	4484616	66.84	4123		3955		Piper betle		1928	Sri Lanka	Sri Lanka																				C
40324.183	Stenotrophomonas maltophilia IAM 12423	PA maltophilia	40324	WGS	PRJEB17324	SAMN04487782	GCA_900113425.1	FOZF00000000		DOE - JOINT GENOME INSTITUTE							9	9	4144460	66.88	3774		3657				not collected
40324.192	Stenotrophomonas maltophilia AA1	PA maltophilia	40324	Complete	PRJNA357031	SAMN06130959	GCF_002025605.1	CP018756	NZ_CP018756.1	Harvard University		PacBio	136.77x	HGAP v. OCT-2015	1			1	4663337	67.38	4238				root		December-2012	United States	USA:Boston						Corn, Zea mays
40324.44	Stenotrophomonas maltophilia B418	PA maltophilia	40324	WGS	PRJNA266048	SAMN03161950	GCA_000788095.1	JSXG00000000	-	Shandong Academy of Sciences		Illumina HiSeq	20.0x	Velvet v. v1.2.03			231	231	4688249	65.54	4071				barley rhizosphere		2000	Belarus	Belarus
40324.472	Stenotrophomonas maltophilia EP5	PA maltophilia	40324	WGS	PRJNA380601	SAMN06645018	GCA_002798965.1	NEQR01000000		Spanish National Centre for Biotechnology		Illumina GaxII	20x	Spades v. 3.9			4	4	4594415	66.35	4272		4116		Rhizosphere of oilseed rape		1995	Germany	Germany: Rostock
40324.473	Stenotrophomonas maltophilia EP20	PA maltophilia	40324	WGS	PRJNA380601	SAMN06645002	GCA_002798995.1	NEQS01000000		Spanish National Centre for Biotechnology		Illumina GaxII	20x	Spades v. 3.9			12	12	4618818	66.04	4277		4125		Rhizosphere of potato		1998	Germany	Germany: Braunschweig
40324.476	Stenotrophomonas maltophilia EP13	PA maltophilia	40324	WGS	PRJNA380601	SAMN06644924	GCA_002799055.1	NEQX01000000		Spanish National Centre for Biotechnology		Illumina GaxII	20x	Spades v. 3.9			24	24	4749990	66.43	4524		4342		Rhizosphere of rape		1995	Germany	Germany: Rostock
868597.3	Stenotrophomonas maltophilia JV3	PA maltophilia	868597	Complete	PRJNA53943	SAMN02261377	GCA_000223885.1	CP002986	NC_015947	US DOE Joint Genome Institute|JGI|JGI-PSF	complete				1			1	4544477	66.89	4124		4063																										-
1904462.3	Stenotrophomonas sp. BIIR7	PA rhizophila	1904462	WGS	PRJNA344025	SAMN05804953	GCF_001753645.1	MKCZ00000000		University of Granada		Illumina HiSeq	1000.0x	ABySS v. 1.5.1			191	191	4371992	66.46	4146		3954		bentonite clay formations		2010	Spain	Spain: Almeria
1904944.3	Stenotrophomonas sp. LM091	PA rhizophila	1904944	Complete	PRJNA344031	SAMN05818440	GCF_001806305.1	CP017483	NZ_CP017483.1	cirad		PacBio RSII	229x	SMRT Analysis HGAP v. 2.3 protocol	1			1	4317450	66.68	3891		3742		citrus orchard		2015	Reunion	Reunion						Orange, Citrus reticulata x Citrus sinensis
216778.18	Stenotrophomonas rhizophila QL-P4	PA rhizophila	216778	Complete	PRJNA326321	SAMN05276013	GCF_001704155.1	CP016294	NZ_CP016294.1	College of Life Sciences, Northwest A&F University		SMRT PacBio	148x	HGAP3 in SMRT Portal v. 2.2.0	1			1	4198652	66.85	3720		3657		Fallen Leaves of Virgin Forest		2008-08	China	China: Qinling Mountains
216778.22	Stenotrophomonas rhizophila Srhizo_1	PA rhizophila	216778	WGS	PRJEB15263	SAMEA4402498		FMIT00000000		UNIVERSITY OF COPENHAGEN, DEPARTMENT OF BIOLOGY							36	36	4216903	66.8	3774				agricultural field	isolated from an agricultural field in Denmark, showing synergistic interaction when grown in a four-species biofilm consortium		Denmark	Denmark
216778.24	Stenotrophomonas rhizophila OG2	PA rhizophila	216778	WGS	PRJNA375758	SAMN06718490	GCA_002276905.1	NCWX00000000		EMBL		Illumina HiSeq	68.71x	SPAdes v. 3.10.0			46	46	4134784	66.91	3720		3640		kefir		2016	Germany	Germany
216778.7	Stenotrophomonas rhizophila DSM 14405	PA rhizophila	216778	Complete	PRJNA244760	SAMN02727981	GCA_000661955.1	CP007597.1	-	Graz University of Technology		454; Illumina; PacBio		Newbler v. 2.6	1		1	1	4648980	67.3	4029		3938		root			Germany	Germany: Rostock						Rape, Brassica napus									Negative	Bacilli	Yes	No	Mesophilic	30C
2681812861	Stenotrophomonas rhizophila USBA GBX 843	PA rhizophila		Draft	PRJNA330488	SAMN05421861				DOE Joint Genome Institute (JGI)		Illumina MiSeq							4444921	66.43	3944				soil
1429851.3	Stenotrophomonas maltophilia 5BA-I-2	SO maltophilia	1429851	WGS	PRJNA229945	SAMN02641498	GCA_000543365.1	AZAE00000000	-	"Faculty of Science, Charles University"	WGS	454	20.0x	GS De Novo Assembler v. Oct-2013			3	4	4559963	66.4	4109		4053		soil		2007	Czech Republic	Czech Republic
40324.144	Stenotrophomonas maltophilia BurE1	SO maltophilia	40324	WGS	PRJEB8824	SAMEA3309461		CVIU01000000		UMR5557							48	48	4504590	66.57	4271		4220		soil collected	isolated from soil collected in France or Burkina Faso that showed contrasted antibiotic resistance profiles		France	France
40324.145	Stenotrophomonas maltophilia BurA1	SO maltophilia	40324	WGS	PRJEB8824	SAMEA3309460	GCF_001499715.1	CVIW01000000		UMR5557							64	64	4360660	66.57	4180		4116		soil collected	isolated from soil collected in France or Burkina Faso that showed contrasted antibiotic resistance profiles	2008-06-26	France	France				0.1
40324.146	Stenotrophomonas maltophilia PierC1	SO maltophilia	40324	WGS	PRJEB8824	SAMEA3309462		CVIV01000000		UMR5557							59	59	4638575	66.32	4447		4397		soil collected	isolated from soil collected in France or Burkina Faso that showed contrasted antibiotic resistance profiles	2009-05-15	France	France				0.1
40324.153	Stenotrophomonas maltophilia CBF10-1	SO maltophilia	40324	WGS	PRJNA312840	SAMN04507546	GCF_001595975.1	LTAC00000000		University of Houston		Illumina	644.0x	SPAdes v. 3.6.2			115	115	4556616	66.49	4216		4018		Soil		08-Sep-2010	United States	USA: Ranch from Fairchilds, Texas																				C
40324.182	Stenotrophomonas maltophilia DT1	SO maltophilia	40324	WGS	PRJNA348790	SAMN05915699	GCF_001866065.1	MLJK00000000		China University of Geosciences		Illumina HiSeq	990.0x	Velvet v. 1.2.10; SSPACE Basic v. 2.0			64	64	4526952	66.51	4141				Tetracycline contaminated soil		2013-11	China	China: WuHan
40324.193	Stenotrophomonas maltophilia OUC_Est10	SO maltophilia	40324	Complete	PRJNA321363	SAMN04992827		CP015612		Ocean University of China		PacBio	123x	HGAP3 in SMRT Analysis v. 2.3.0	1			1	4668743	66.25	4331		4149		soil		2013-10-18	China	China: Qingdao				10cm
40324.236	Stenotrophomonas maltophilia DF07	SO maltophilia	40324	WGS	PRJNA390911	SAMN07253293	GCA_002277735.1	NJGC00000000		University of Houston		Illumina MiSeq	223.26x	SPAdes v. 3.10.1		6	148	154	4801842	66.23	4649		4435		soil		20-Jan-2017	United States	USA: Texas, Channelview, Moncrief Park
[truncated: 5 more columns]
