# Supplementary material for: Comparative Genomics of Stenotrophomonas maltophilia and Stenotrophomonas rhizophila Revealed Characteristic Features of Both Species
Source: Int J Mol Sci. 2020 Jul 12;21(14):4922. doi: 10.3390/ijms21144922 (PMC7404187; doi:10.3390/ijms21144922)
Supplement: Supplementary file 1 [file ijms-21-04922-s001.zip › Supplementary table 2.xlsx]

## Sheet: Strains
Table S2: The COG distribution in each genome of the 37 analysed strains of S. maltophilia and S. rhizophila.
Strain	Group	A	B	C	D	E	F	G	H	I	J	K	L	M	N	O	P	Q	S	T	U	V	Y	W
S. maltophilia K279a	HU maltophilia	1	1	191	27	213	77	148	105	111	172	259	188	241	72	152	241	67	859	225	138	76	0	4
S. maltophilia E999	HU maltophilia	1	1	187	27	210	76	152	104	113	171	232	134	231	74	149	216	64	792	214	132	71	0	3
S. maltophilia E861	HU maltophilia	1	1	191	27	216	75	148	104	111	173	260	146	245	73	153	236	67	849	225	128	77	0	6
S. maltophilia G51	HU maltophilia	1	1	195	28	215	82	141	109	116	173	259	153	248	79	153	248	59	883	244	125	77	0	6
S. maltophilia C357	HU maltophilia	1	1	191	29	223	77	140	101	115	174	280	151	242	73	162	244	67	863	230	121	84	0	4
S. maltophilia TG_2006_STM1	HU maltophilia	1	1	187	27	210	77	146	105	111	171	224	134	237	76	152	215	64	784	224	128	68	0	4
S. maltophilia ISMMS3	HU maltophilia	1	1	187	28	217	77	140	104	108	172	264	150	248	73	152	266	60	890	233	111	88	0	3
S. maltophilia 305_SMAL	HU maltophilia	1	1	189	28	216	79	147	102	109	174	255	156	240	80	151	243	61	870	236	119	74	0	3
S. maltophilia FDAARGOS_325	HU maltophilia	1	1	201	25	218	74	148	106	120	174	265	200	245	75	154	243	62	893	238	124	78	0	3
S. maltophilia AU12-09	HU maltophilia	1	1	190	27	215	76	146	104	106	170	223	147	233	73	154	212	61	794	215	126	71	0	3
S. maltophilia JV3	PA maltophilia	1	1	184	26	214	78	130	106	114	173	246	123	237	71	151	224	60	802	228	122	76	0	3
S. maltophilia EP13	PA maltophilia	1	1	193	28	214	77	152	105	111	172	263	168	244	73	155	245	68	867	228	139	77	0	4
S. maltophilia EP5	PA maltophilia	2	1	189	27	214	75	153	104	119	173	253	126	238	68	150	217	66	819	213	117	78	0	3
S. maltophilia B418	PA maltophilia	1	1	188	27	216	77	151	101	116	172	246	144	229	68	154	231	65	793	225	115	78	0	4
S. maltophilia EP20	PA maltophilia	2	1	193	28	217	71	161	109	124	173	253	142	239	74	154	236	74	804	213	114	82	0	3
S. maltophilia AA1	PA maltophilia	2	1	190	29	219	76	177	106	125	172	244	121	251	75	151	223	75	824	224	96	77	0	3
S. maltophilia R551-3	PA maltophilia	1	1	189	26	217	76	143	103	116	173	266	138	236	71	151	231	64	801	228	116	79	0	4
S. maltophilia LMG 978	PA maltophilia	1	1	187	28	211	73	150	102	117	171	227	137	244	73	158	212	65	824	219	107	74	0	5
S. maltophilia SeITE02	PA maltophilia	2	1	190	27	214	76	148	103	121	174	239	127	231	65	147	213	67	811	208	114	70	0	3
S. maltophilia IAM 12423	PA maltophilia	1	1	176	28	208	72	152	101	109	173	206	124	229	73	148	210	57	741	198	102	68	0	4
S. maltophilia RR-10	PA maltophilia	0	1	202	21	232	78	148	100	107	171	257	132	207	78	164	240	65	794	243	116	85	0	5
S. maltophilia ATCC 19867	PA maltophilia	1	1	186	28	211	77	151	102	115	173	216	136	233	72	154	213	62	766	211	115	68	0	4
S. sp. BIIR7	PA rhizophila	1	1	177	30	195	77	156	103	98	169	196	156	241	68	161	205	51	777	225	129	60	0	5
S. rhizophila USBA GBX 843	PA rhizophila	2	1	186	27	205	70	160	97	114	169	242	163	232	66	149	198	54	760	218	115	75	0	3
S. rhizophila DSM 14405	PA rhizophila	1	1	184	27	210	70	161	97	119	169	227	142	233	68	148	195	65	801	206	91	78	0	4
S. rhizophila OG2	PA rhizophila	1	1	168	29	202	72	160	101	102	172	208	126	229	71	142	177	53	732	208	101	57	0	2
S. sp. LM091	PA rhizophila	1	1	191	27	201	70	162	97	116	169	222	144	232	69	153	207	65	764	211	90	74	0	3
S. rhizophila Srhizo_1	PA rhizophila	2	1	170	30	203	72	156	100	108	166	207	129	233	85	145	177	55	724	209	104	59	0	3
S. rhizophila QL-P4	PA rhizophila	1	1	166	29	202	72	157	101	108	169	206	119	227	83	143	178	55	727	207	103	57	0	2
S. maltophilia DF07	SO maltophilia	1	1	204	29	220	78	151	107	113	185	238	200	247	91	161	213	62	893	234	167	74	0	3
S. maltophilia OUC_Est10	SO maltophilia	1	1	190	28	220	79	148	105	115	173	261	163	240	74	158	230	66	839	225	115	84	0	4
S. maltophilia DT1	SO maltophilia	1	1	192	28	217	78	151	102	116	177	252	133	236	72	154	235	67	822	223	116	78	0	4
S. maltophilia CBF10-1	SO maltophilia	1	1	188	27	217	79	149	103	112	172	247	135	237	78	156	225	63	826	230	122	76	1	4
S. maltophilia PierC1	SO maltophilia	2	1	194	27	213	78	155	105	123	174	251	148	242	75	150	217	71	837	217	115	76	0	4
S. maltophilia BurE1	SO maltophilia	1	1	190	26	215	74	152	103	111	177	250	136	240	73	155	224	64	831	225	125	72	0	5
S. maltophilia BurA1	SO maltophilia	1	1	185	29	217	77	155	98	107	172	234	141	240	75	154	215	60	797	214	127	70	0	4
S. maltophilia 5BA-I-2	SO maltophilia	2	1	185	26	214	76	151	101	122	173	243	121	240	68	143	217	69	803	214	116	73	0	3

## Sheet: Groups
Number of CDS (averge per genome)
Group	C	P	I	H	Q	E	G	F	T	M	O	U	N	V	D	W	S	K	J	L	B
HU maltophilia	190.9	236.4	112	104.4	63.2	215.3	145.6	77	228.4	241	153.2	125.2	74.8	76.4	27.3	3.9	847.7	252.1	172.4	155.9	1
PA maltophilia	188.917	224.583	116.167	103.5	65.6667	215.583	151.333	75.5	219.833	234.833	153.083	114.417	71.75	76	26.9167	3.75	803.833	243	172.5	134.833	1
PA rhizophila	177.429	191	109.286	99.4286	56.8571	202.571	158.857	71.8571	212	232.429	148.714	104.714	72.8571	65.7143	28.4286	3.14286	755	215.429	169	139.857	1
SO maltophilia	191	222	114.875	103	65.25	216.625	151.5	77.375	222.75	240.25	153.875	125.375	75.75	75.375	27.5	3.875	831	247	175.375	147.125	1
Number of CDS (averge per genome), standard deviation
Group	C	P	I	H	Q	E	G	F	C	P	I	H	Q	E	G	F	S	K	J	L	B
HU maltophilia	4.33205	17.1477	4.13656	2.17051	3.04777	3.83116	4.00555	2.21108	9.69765	5.88784	3.4254	7.34544	2.74064	6.05897	1.05935	1.19722	42.1533	19.1279	1.42984	21.5481	0
PA maltophilia	6.11196	11.9351	5.55687	2.61116	5.12274	5.99179	10.8906	2.31595	11.9456	10.9697	4.62126	10.5439	3.4935	5.25703	2.06522	0.753778	31.1735	18.3749	0.904534	12.9603	0
PA rhizophila	9.79553	13.404	7.58758	2.43975	5.72796	4.50397	2.47848	2.47848	6.97615	4.39155	6.60087	13.6469	7.77664	9.44659	1.39728	1.06904	28.8097	15.6829	1.73205	16.1393	0
SO maltophilia	6.11789	7.8011	5.43632	2.77746	3.69362	2.55999	2.50713	1.68502	7.32413	3.32738	5.43632	17.476	6.79811	4.30739	1.19523	0.64087	29.2526	8.55236	4.37321	24.608	0
