# Supplementary material for: Comparative Genomics of Stenotrophomonas maltophilia and Stenotrophomonas rhizophila Revealed Characteristic Features of Both Species
Source: Int J Mol Sci. 2020 Jul 12;21(14):4922. doi: 10.3390/ijms21144922 (PMC7404187; doi:10.3390/ijms21144922)
Supplement: Supplementary file 1 [file ijms-21-04922-s001.zip › Supplementary table 4.csv]

Table S4: The general characteristics of 37 analysed S. maltophilia and S. rhizophila strains that were used for the visualisation in the online tool phandango (https://jameshadfield.github.io/phandango/#/main).
name	Species	Group	rpf type
S. maltophilia RR-10	maltophilia	PA maltophilia	rpf-I
S. maltophilia ATCC 19867	maltophilia	PA maltophilia	rpf-I
S. maltophilia SeITE02	maltophilia	PA maltophilia	rpf-II
S. sp. BIIR7	rhizophilia	PA rhizophilia	rpf-II
S. sp. LM091	rhizophilia	PA rhizophilia	rpf-II
S. rhizophila QL-P4	rhizophilia	PA rhizophilia	rpf-II
S. rhizophila Srhizo 1	rhizophilia	PA rhizophilia	rpf-II
S. rhizophila OG2	rhizophilia	PA rhizophilia	rpf-II
S. rhizophila DSM 14405	rhizophilia	PA rhizophilia	rpf-I
S. maltophilia R551-3	maltophilia	PA maltophilia	rpf-I
S. maltophilia LMG 978	maltophilia	PA maltophilia	rpf-II
S. maltophilia IAM 12423	maltophilia	PA maltophilia	rpf-I
S. maltophilia AA1	maltophilia	PA maltophilia	rpf-II
S. maltophilia B418	maltophilia	PA maltophilia	rpf-I
S. maltophilia EP5	maltophilia	PA maltophilia	rpf-II
S. maltophilia EP20	maltophilia	PA maltophilia	rpf-II
S. maltophilia EP13	maltophilia	PA maltophilia	rpf-I
S. maltophilia JV3	maltophilia	PA maltophilia	rpf-II
S. maltophilia AU12-09	maltophilia	HU maltophilia	rpf-II
S. maltophilia 305 SMAL	maltophilia	HU maltophilia	rpf-I
S. maltophilia ISMMS3	maltophilia	HU maltophilia	rpf-I
S. maltophilia FDAARGOS 325	maltophilia	HU maltophilia	rpf-I
S. maltophilia TG 2006 STM1	maltophilia	HU maltophilia	rpf-II
S. maltophilia C357	maltophilia	HU maltophilia	rpf-I
S. maltophilia E861	maltophilia	HU maltophilia	rpf-I
S. maltophilia G51	maltophilia	HU maltophilia	rpf-II
S. maltophilia E999	maltophilia	HU maltophilia	rpf-II
S. maltophilia K279a	maltophilia	HU maltophilia	rpf-I
S. maltophilia 5BA-I-2	maltophilia	SO maltophilia	rpf-II
S. maltophilia BurE1	maltophilia	SO maltophilia	rpf-I
S. maltophilia BurA1	maltophilia	SO maltophilia	rpf-I
S. maltophilia PierC1	maltophilia	SO maltophilia	rpf-II
S. maltophilia CBF10-1	maltophilia	SO maltophilia	rpf-I
S. maltophilia DT1	maltophilia	SO maltophilia	rpf-I
S. maltophilia OUC Est10	maltophilia	SO maltophilia	rpf-I
S. maltophilia DF07	maltophilia	SO maltophilia	rpf-II
S. rhizophila USBA GBX 843	rhizophilia	PA rhizophilia	rpf-II
