# Supplementary material for: Comparative Genomics of Stenotrophomonas maltophilia and Stenotrophomonas rhizophila Revealed Characteristic Features of Both Species
Source: Int J Mol Sci. 2020 Jul 12;21(14):4922. doi: 10.3390/ijms21144922 (PMC7404187; doi:10.3390/ijms21144922)
Supplement: Supplementary file 1 [file ijms-21-04922-s001.zip › Supplementary table 6.xlsx]

## Sheet: Groups
Table S6: The list of the 283 genetic features that were identified that were characteristic for S. maltophilia.
Representative protein ID	KEGG	COG	Protein description	S. sp. BIIR7	S. sp. LM091	S. rhizophila QL-P4	S. rhizophila Srhizo_1	S. rhizophila OG2	S. rhizophila DSM 14405	S. rhizophila USBA GBX 843	S. maltophilia RR-10	S. maltophilia ATCC 19867	S. maltophilia SeITE02	S. maltophilia R551-3	S. maltophilia LMG 978	S. maltophilia IAM 12423	S. maltophilia AA1	S. maltophilia B418	S. maltophilia EP5	S. maltophilia EP20	S. maltophilia EP13	S. maltophilia JV3	S. maltophilia 5BA-I-2	S. maltophilia BurE1	S. maltophilia BurA1	S. maltophilia PierC1	S. maltophilia CBF10-1	S. maltophilia DT1	S. maltophilia OUC_Est10	S. maltophilia DF07	S. maltophilia AU12-09	S. maltophilia 305_SMAL	S. maltophilia ISMMS3	S. maltophilia FDAARGOS_325	S. maltophilia TG_2006_STM1	S. maltophilia C357	S. maltophilia E861	S. maltophilia G51	S. maltophilia E999	S. maltophilia K279a	Exclusive for S. maltophilia
Group	-	-	-	PA rhizophila	PA rhizophila	PA rhizophila	PA rhizophila	PA rhizophila	PA rhizophila	PA rhizophila	PA maltophilia	PA maltophilia	PA maltophilia	PA maltophilia	PA maltophilia	PA maltophilia	PA maltophilia	PA maltophilia	PA maltophilia	PA maltophilia	PA maltophilia	PA maltophilia	SO maltophilia	SO maltophilia	SO maltophilia	SO maltophilia	SO maltophilia	SO maltophilia	SO maltophilia	SO maltophilia	HU maltophilia	HU maltophilia	HU maltophilia	HU maltophilia	HU maltophilia	HU maltophilia	HU maltophilia	HU maltophilia	HU maltophilia	HU maltophilia
Genome ID	-	-	-	1904462.3	1904944.3	216778.18	216778.22	216778.24	216778.7	Ga0105846	1095923.4	1279018.3	1407502.3	391008.4	40324.141	40324.183	40324.192	40324.44	40324.472	40324.473	40324.476	868597.3	1429851.3	40324.144	40324.145	40324.146	40324.153	40324.182	40324.193	40324.236	1235458.3	40324.104	40324.126	40324.225	40324.384	40324.478	40324.480	40324.483	40324.484	522373.3
fig|1429851.3.peg.1882|X548_09550	K09950	S	(Lipo)protein	0	0	0	0	0	0	0	1	1	1	1	1	1	1	1	1	1	1	1	1	1	1	1	1	1	1	1	1	1	1	1	1	1	1	1	1	1	YES
fig|1407502.3.peg.691	K09950	S	(Lipo)protein	0	0	0	0	0	0	0	1	1	1	1	1	1	1	1	1	1	1	1	1	1	1	1	1	1	1	1	1	1	1	1	1	1	1	1	1	1	YES
fig|1429851.3.peg.2693|X548_13645	0	S	3-demethylubiquinone-9 3-methyltransferase	0	0	0	0	0	0	0	1	1	1	1	1	1	1	1	1	1	1	1	1	1	1	1	1	1	1	1	1	1	1	1	1	1	1	1	1	1	YES
fig|1429851.3.peg.1885|X548_09565	0	S	ABC-type metal ion transport system, periplasmic component surface adhesin	0	0	0	0	0	0	0	1	1	1	1	1	0	1	1	1	1	1	1	1	1	1	1	1	1	1	1	1	1	1	1	1	1	1	1	1	1
fig|1429851.3.peg.2002|X548_10170	0	K	Acetyltransferase (GNAT) family	0	0	0	0	0	0	0	1	1	1	1	1	0	1	1	1	1	1	1	1	1	1	1	1	1	1	1	1	1	1	1	1	1	1	1	1	1
fig|1407502.3.peg.3222	K00655	I	Acyltransferase	0	0	0	0	0	1	0	1	1	1	1	1	1	1	1	1	1	1	1	1	1	1	1	1	1	1	1	1	1	1	1	1	1	1	1	1	1
fig|1429851.3.peg.1220|X548_06225	K01113	P	Alkaline phosphatase	0	0	0	0	0	0	0	1	1	1	1	1	0	0	1	1	1	1	1	1	1	1	1	1	1	1	1	1	1	1	1	1	1	1	1	1	1
fig|40324.480.peg.988|B9Y73_07275	K03564	O	alkyl hydroperoxide reductase Thiol specific antioxidant Mal allergen	0	0	0	0	0	0	0	1	1	1	1	1	1	1	1	1	1	1	1	1	1	1	1	1	1	1	1	1	1	1	1	1	1	1	1	0	1
fig|1429851.3.peg.910|X548_04625	K00823	E	Aminotransferase (4-aminobutyrate aminotransferase)	0	0	0	0	0	0	0	1	1	1	1	1	0	0	1	1	1	1	1	1	1	1	1	1	1	1	1	1	1	1	1	1	1	1	1	1	1
fig|1429851.3.peg.1218|X548_06215	K07165	P, T	Anti-feci sigma factor, FecR	0	0	0	0	0	0	0	1	1	1	1	1	0	0	1	1	1	1	1	1	1	1	1	1	1	1	1	1	1	1	1	1	1	1	1	1	1
fig|1429851.3.peg.1910|X548_09690	K07165	T	Anti-feci sigma factor, FecR	0	0	0	0	0	0	0	1	1	1	1	1	1	0	1	1	1	1	1	1	1	1	1	1	1	1	0	1	1	1	1	1	1	1	1	1	1
fig|40324.484.peg.2190|B9Y61_10465	0	K	AraC Family Transcriptional Regulator	0	0	0	0	0	0	0	1	1	1	1	1	0	1	1	1	1	1	1	1	1	1	1	1	1	1	1	1	1	1	1	1	1	1	1	1	1
fig|1279018.3.peg.2602	K03719	K	asnC family	0	0	0	0	0	0	0	1	1	1	1	1	1	1	1	1	1	1	1	1	1	1	1	1	1	1	1	1	1	1	1	1	1	1	1	1	1	YES
fig|1429851.3.peg.175|X548_00890	K01953	E	asparagine synthetase	0	0	0	0	0	0	0	1	1	1	1	1	0	0	1	1	1	1	1	1	1	1	1	1	1	1	1	1	1	1	1	1	1	1	1	1	1
fig|1429851.3.peg.1861|X548_09445	K01531	P	ATPase, P-type (transporting), HAD superfamily, subfamily IC	0	0	0	0	0	1	0	1	1	1	1	1	1	1	1	1	1	1	1	1	1	1	1	1	1	1	1	1	1	1	1	1	1	1	1	1	1
fig|1279018.3.peg.2533	K17837	S	Beta-lactamase	0	0	0	0	0	0	0	1	1	1	1	1	1	1	1	1	1	1	1	1	1	1	1	1	1	1	1	1	1	1	1	1	1	1	1	1	1	YES
fig|1407502.3.peg.2134	0	V	Beta-lactamase	0	0	0	0	0	0	1	1	1	1	1	1	1	1	1	1	1	1	1	1	1	1	1	1	1	1	1	1	1	1	1	1	1	1	1	1	1
fig|522373.3.peg.2589|Smlt2755	0	E	branched-chain amino acid transport	0	0	0	0	0	0	0	1	1	1	1	1	1	1	1	1	1	1	1	1	1	1	1	1	1	1	1	1	1	1	1	1	1	1	1	1	1	YES
fig|1407502.3.peg.604	K03639	H	Catalyzes, together with MoaC, the conversion of 5'-GTP to cyclic pyranopterin monophosphate (cPMP or molybdopterin precursor Z) (By similarity)	1	0	0	0	0	0	0	1	1	1	1	1	1	1	1	1	2	1	1	1	1	1	1	1	1	1	1	1	1	1	1	1	1	1	2	1	1
fig|1407502.3.peg.3218	K00995	I	CDP-alcohol phosphatidyltransferase	0	0	0	0	0	1	0	1	1	1	1	1	1	1	1	1	1	1	1	1	1	1	1	1	1	1	1	1	1	1	1	1	1	1	1	1	1
fig|1095923.4.peg.3439	K03408,K13486,K13489	N, T	chew protein	0	0	0	0	0	0	0	1	1	1	1	1	1	1	1	1	1	1	1	1	1	1	1	1	1	1	1	1	1	1	1	1	1	1	1	1	1	YES
fig|1429851.3.peg.3594|X548_18225	K03933	S	Chitin-binding protein	0	0	0	0	0	0	0	2	2	2	2	3	1	1	2	2	1	2	2	2	2	2	2	2	1	2	3	3	2	2	2	1	2	2	2	2	2	YES
fig|40324.478.peg.3678|B9Y74_06300	K02168	P	Choline carnitine betaine transporter	0	0	0	0	0	0	0	1	1	1	1	1	1	0	1	1	1	1	1	1	1	1	1	1	1	1	1	1	1	1	1	1	1	1	1	1	1
fig|40324.236.peg.2688|CEK00_03175	0	0	conserved hypothetical protein-transmembrane prediction	0	0	0	0	0	0	0	1	1	1	1	1	1	0	1	1	1	1	1	1	1	1	1	1	1	1	1	1	1	1	1	1	1	1	1	1	1
fig|1429851.3.peg.1224|X548_06245	K00256,K07303	C	cytochrome C	0	0	0	0	0	0	0	1	1	1	1	1	0	1	1	1	1	1	1	1	1	1	1	1	1	1	1	1	1	1	1	1	1	1	1	1	1
fig|40324.472.peg.870|B9Y68_06245	K19713	C	cytochrome C	0	0	0	0	0	0	0	1	1	1	1	1	0	1	1	1	1	1	1	1	1	1	1	1	1	1	1	1	1	1	1	1	1	1	1	1	1
fig|868597.3.peg.2411|BurJV3_2404	K01485	F	deaminase	0	0	0	0	0	0	0	1	1	1	1	1	0	1	1	1	1	1	1	1	1	1	1	1	1	1	1	1	1	1	1	1	1	1	1	1	1
fig|391008.4.peg.1709|Smal_1682	K00019,K00046	C	Dehydrogenase	0	0	0	0	0	1	0	1	1	1	1	1	1	1	1	1	1	1	1	1	1	1	1	1	1	1	1	1	1	1	1	1	1	1	1	1	1
fig|1407502.3.peg.3551	K00135,K08324	C	dehydrogenase	0	0	0	0	0	0	0	1	1	1	1	1	1	1	1	1	1	1	1	1	1	1	1	1	1	1	1	1	1	1	1	1	1	1	1	1	1	YES
fig|1429851.3.peg.1708	K18968	T	Diguanylate cyclase	0	0	0	0	0	0	0	1	1	1	1	1	1	0	1	1	1	1	1	1	1	1	1	1	1	1	1	1	1	1	1	1	1	1	1	1	1
fig|868597.3.peg.145|BurJV3_0142	K07223	P	dyp-type peroxidase family protein	0	0	0	0	0	0	0	1	1	1	1	1	1	1	1	1	2	1	1	1	1	1	1	1	1	1	1	1	1	1	1	1	1	1	1	1	1	YES
fig|1429851.3.peg.913|X548_04640	0	S	EamA-like transporter family	0	0	0	0	0	0	0	1	1	1	1	1	0	0	1	1	1	1	1	1	1	1	1	1	1	1	1	1	1	1	1	1	1	1	1	1	1
fig|1429851.3.peg.914|X548_04645	0	S	EamA-like transporter family	0	0	0	0	0	0	0	1	1	1	1	1	0	0	1	1	1	1	1	1	1	1	1	1	1	1	1	1	1	1	1	1	1	1	1	1	1
fig|40324.484.peg.853|B9Y61_17520	0	S	exopolysaccharide synthesis	0	0	0	0	0	0	0	0	1	1	1	1	1	1	1	1	1	1	1	1	1	1	1	1	1	1	2	1	1	1	1	1	1	1	1	1	1
fig|1429851.3.peg.1444|X548_07395	K02030	E	extracellular solute-binding protein	0	0	0	0	0	1	0	1	1	1	1	1	1	1	1	1	1	1	1	1	1	1	1	1	1	1	1	1	1	1	1	1	1	1	1	1	1
fig|1279018.3.peg.881	0	0	Fap amyloid fibril minor component	0	0	0	0	0	0	0	1	1	1	1	1	1	1	1	1	1	1	1	1	1	1	1	1	1	1	1	1	1	1	1	1	1	1	1	1	1	YES
fig|1429851.3.peg.1940|X548_09835	K07165	P, T	FecR protein	0	0	0	0	0	0	0	1	1	1	1	1	1	0	1	1	1	1	1	1	1	1	1	1	1	1	1	1	1	1	1	1	1	1	1	1	1
fig|1407502.3.peg.804	K00299	S	fmn reductase	0	0	0	0	0	0	0	1	1	2	1	1	0	1	1	1	1	1	1	1	1	1	1	1	1	1	1	1	1	1	1	1	1	1	1	1	1
fig|1429851.3.peg.1442|X548_07385	0	S	Gcn5-related n-acetyltransferase	0	0	0	0	0	1	0	1	1	1	1	1	1	1	1	1	1	1	1	1	1	1	1	1	1	1	1	1	1	1	1	1	1	1	1	1	1
fig|1429851.3.peg.1933|X548_09800	K02453	U	General secretion pathway protein D	0	0	0	0	0	0	0	1	1	1	1	1	1	0	1	1	1	1	1	1	1	1	1	1	1	1	1	1	1	1	1	1	1	1	1	1	1
fig|1429851.3.peg.1931|X548_09790	K02455,K02653	U	General secretion pathway protein F	0	0	0	0	0	0	0	0	1	1	1	1	1	0	1	1	1	1	1	1	1	1	1	1	1	1	1	1	1	1	1	1	1	1	1	1	1
fig|40324.484.peg.2049|B9Y61_09755	K02456	U	General secretion pathway protein G	0	0	0	0	0	0	0	1	1	1	1	1	1	0	1	1	1	1	1	1	1	1	1	1	1	1	1	1	1	1	1	1	1	1	1	1	1
fig|40324.483.peg.2179|B9Y85_21140	K02457	U	General secretion pathway protein H	0	0	0	0	0	0	0	1	1	1	1	1	1	0	1	1	1	1	1	1	1	1	1	1	1	1	1	1	1	1	1	1	1	1	1	1	1
fig|1429851.3.peg.1927|X548_09775	K02459	U	General secretion pathway protein J	0	0	0	0	0	0	0	1	1	1	1	1	1	0	1	1	1	1	1	1	1	1	1	1	1	1	1	1	1	1	1	1	1	1	1	1	1
fig|1407502.3.peg.854	0	E	glyoxalase bleomycin resistance protein dioxygenase	0	0	0	0	0	0	0	1	1	1	1	1	1	1	1	1	1	1	1	1	1	1	1	1	1	1	1	1	1	1	1	1	1	1	1	1	1	YES
fig|1279018.3.peg.2681	0	E	glyoxalase bleomycin resistance protein dioxygenase	0	0	0	0	0	0	0	1	1	1	1	1	1	1	1	1	1	1	1	1	1	1	1	1	1	1	1	1	1	1	1	1	1	1	1	1	1	YES
fig|1429851.3.peg.2853|X548_14430	K02484,K07639,K18072	T	Histidine kinase	0	0	0	0	0	0	0	1	1	1	1	1	0	0	1	1	1	1	1	1	1	1	1	1	1	1	1	1	1	1	1	1	1	1	1	1	1
fig|1429851.3.peg.3851|X548_19500	K07679	T	Histidine kinase	0	0	0	0	0	0	0	0	1	1	1	1	1	1	1	1	1	1	1	1	1	1	1	1	1	1	1	1	1	1	1	1	1	1	1	1	1
fig|1407502.3.peg.4031	0	0	hypothetical protein	0	0	0	0	0	0	0	1	1	1	1	1	1	1	1	1	1	1	1	1	1	1	1	1	1	1	1	1	1	1	1	1	1	1	1	1	1	YES
fig|1407502.3.peg.692	0	0	hypothetical protein	0	0	0	0	0	0	0	1	1	1	1	1	1	1	1	1	1	1	1	1	1	1	1	1	1	1	1	1	1	1	1	1	1	1	1	1	1	YES
fig|1429851.3.peg.2328|X548_11805	0	0	hypothetical protein	0	0	0	0	0	0	0	1	1	1	1	1	1	1	1	1	1	1	1	1	1	1	1	1	1	1	1	1	1	1	1	1	1	1	1	1	1	YES
fig|1429851.3.peg.3170|X548_15975	0	0	hypothetical protein	0	0	0	0	0	0	0	1	1	1	1	1	1	1	1	1	1	1	1	1	1	1	1	1	1	1	1	1	1	1	1	1	1	1	1	1	1	YES
fig|1429851.3.peg.66|X548_00320	0	0	hypothetical protein	0	0	0	0	0	0	0	1	1	1	1	1	1	1	1	1	1	1	1	1	1	1	1	1	1	1	2	1	1	1	1	1	1	1	1	1	1	YES
fig|1429851.3.peg.72|X548_00380	0	0	hypothetical protein	0	0	0	0	0	0	0	3	6	7	2	3	3	5	5	5	6	4	5	6	4	5	6	5	4	5	8	5	5	2	4	6	4	5	5	5	3	YES
fig|40324.483.peg.1921|B9Y85_19860	0	0	hypothetical protein	0	0	0	0	0	0	0	1	1	1	1	1	1	1	1	1	1	1	1	1	1	1	1	1	1	1	1	1	1	1	1	1	1	1	1	1	1	YES
fig|522373.3.peg.2223|Smlt2329	0	0	hypothetical protein	0	0	0	0	0	0	0	1	1	1	1	1	1	1	1	1	1	1	1	1	1	1	1	1	1	1	1	1	1	1	1	1	1	1	1	1	1	YES
fig|522373.3.peg.2522|Smlt2685	0	0	hypothetical protein	0	0	0	0	0	0	0	1	1	1	1	1	1	1	1	1	1	1	1	1	1	1	1	1	1	1	1	1	1	1	1	1	1	1	1	1	1	YES
fig|868597.3.peg.1405|BurJV3_1378	0	0	hypothetical protein	0	0	0	0	0	0	0	1	1	1	1	1	1	1	1	1	1	1	1	1	1	1	1	1	1	1	1	1	1	1	1	1	1	1	1	1	1	YES
fig|868597.3.peg.2829|BurJV3_2818	0	0	hypothetical protein	0	0	0	0	0	0	0	1	1	1	1	1	1	1	1	1	1	1	1	1	1	1	1	1	1	1	1	1	1	1	1	1	1	1	1	1	1	YES
fig|868597.3.peg.4007|BurJV3_3974	0	0	hypothetical protein	0	0	0	0	0	0	0	1	1	1	1	1	1	1	1	1	1	1	1	1	1	1	1	1	1	1	1	1	1	1	1	1	1	1	1	1	1	YES
fig|391008.4.peg.3838|Smal_3790	0	0	hypothetical protein	0	0	0	0	0	0	0	1	1	1	1	1	1	1	1	1	1	1	1	1	1	1	1	1	1	1	2	1	1	1	1	1	1	1	1	1	1	YES
fig|1407502.3.peg.3424	0	0	hypothetical protein	0	0	0	0	0	0	0	1	1	1	1	1	1	1	1	1	1	1	1	1	1	1	1	1	1	1	1	1	1	1	1	1	1	1	1	1	0
fig|1429851.3.peg.1156|X548_05890	0	0	hypothetical protein	0	0	0	0	0	0	0	1	1	1	1	1	1	1	1	1	1	1	0	1	1	1	1	1	1	1	1	1	1	1	1	1	1	1	1	1	1
fig|1429851.3.peg.1316|X548_06750	0	0	hypothetical protein	0	0	0	0	0	0	0	1	1	1	1	1	1	1	1	1	1	1	1	1	1	1	1	1	1	1	1	1	1	1	1	1	1	1	1	1	0
fig|1429851.3.peg.2805|X548_14195	0	0	hypothetical protein	0	0	0	0	0	0	0	0	1	1	1	1	1	1	1	1	1	1	1	1	1	1	1	1	1	1	1	1	1	1	1	1	1	1	1	1	1
fig|1429851.3.peg.3684|X548_18655	0	0	hypothetical protein	0	0	0	0	0	0	0	1	1	1	1	1	1	1	1	1	1	1	1	1	1	1	1	1	1	1	1	1	1	1	0	1	1	1	1	1	1
fig|1429851.3.peg.4038|X548_20460	0	0	hypothetical protein	0	0	0	0	0	0	0	0	1	1	1	1	1	1	1	1	1	1	1	1	1	1	1	1	1	1	1	1	1	1	1	1	1	1	1	1	1
fig|1429851.3.peg.603|X548_03110	0	0	hypothetical protein	0	0	0	0	0	0	0	1	1	1	1	1	1	1	1	1	1	1	1	1	1	1	1	1	1	1	1	1	1	1	1	1	1	1	1	1	0
fig|391008.4.peg.2786|Smal_2769	0	0	hypothetical protein	0	0	0	0	0	0	0	1	1	1	1	1	1	1	1	1	1	1	1	1	1	1	1	0	1	1	1	1	1	1	1	1	1	1	1	1	1
fig|40324.480.peg.425|B9Y73_14115	0	0	hypothetical protein	0	0	0	0	0	0	0	1	1	1	1	1	1	0	1	1	1	1	1	1	1	1	1	1	1	1	1	1	1	1	1	1	1	1	1	1	1
fig|40324.483.peg.2187|B9Y85_21180	0	0	hypothetical protein	0	0	0	0	0	0	0	1	1	1	1	1	1	0	1	1	1	1	1	1	1	1	1	1	1	1	1	1	1	1	1	1	1	1	1	1	1
fig|40324.483.peg.3141	0	0	hypothetical protein	0	0	0	0	0	0	0	1	1	1	1	1	1	0	1	1	1	1	1	1	1	1	1	1	1	1	1	1	1	1	1	1	1	1	1	1	1
fig|522373.3.peg.2924|Smlt3126	0	0	hypothetical protein	0	0	0	0	0	0	0	1	1	1	1	1	0	1	1	1	1	1	1	1	1	1	1	1	1	1	1	1	1	1	1	1	1	1	1	1	1
fig|868597.3.peg.1042|BurJV3_1020	0	0	hypothetical protein	0	0	0	0	0	0	0	1	1	1	1	1	0	1	1	1	1	1	1	1	1	1	1	1	1	1	1	1	1	1	1	1	1	1	1	1	1
fig|1407502.3.peg.2835	0	0	hypothetical protein	0	0	0	0	0	0	0	2	1	1	0	1	0	2	1	1	1	1	1	1	1	1	1	1	1	1	2	1	1	1	1	1	1	1	1	1	1
fig|1429851.3.peg.2911|X548_14710	0	0	hypothetical protein	0	0	0	0	0	0	0	1	1	1	1	1	0	0	1	1	1	1	1	1	1	1	1	1	1	1	1	1	1	1	1	1	1	1	1	1	1
fig|868597.3.peg.2258|BurJV3_2251	0	0	hypothetical protein	0	0	0	0	0	0	0	1	1	1	1	1	1	0	1	1	1	1	1	1	1	1	1	1	1	1	1	1	1	1	1	1	1	1	1	1	0
fig|1429851.3.peg.1960|X548_09935	0	0	hypothetical protein	1	0	0	0	0	0	0	1	1	1	1	1	1	1	1	1	2	1	1	1	1	1	1	1	1	1	1	1	1	1	1	1	1	1	2	1	1
fig|1429851.3.peg.2444|X548_12395	0	0	hypothetical protein	0	0	0	0	0	1	0	1	1	1	1	1	1	1	1	1	1	1	1	1	1	1	1	1	1	1	1	1	1	1	1	1	1	1	1	1	1
fig|1904462.3.peg.2321|BIY45_11165	0	0	hypothetical protein	1	0	0	0	0	0	0	1	1	1	1	1	1	1	1	1	2	1	1	1	1	1	1	1	1	1	1	1	1	1	1	1	1	1	2	1	1
fig|391008.4.peg.586|Smal_0579	0	0	hypothetical protein	0	0	0	0	0	1	0	1	1	1	1	1	1	1	1	1	1	1	1	1	1	1	1	1	1	1	1	1	1	1	1	1	1	1	1	1	1
fig|522373.3.peg.3296|Smlt3513	0	0	hypothetical protein	0	0	1	0	0	0	0	2	1	1	1	1	1	1	1	1	1	1	1	1	1	1	1	1	1	1	1	1	1	1	1	1	1	1	1	1	1
fig|868597.3.peg.3549|BurJV3_3518	0	0	hypothetical protein	0	0	0	0	0	1	0	1	1	1	1	1	1	1	1	1	1	1	1	1	1	1	1	1	1	1	1	1	1	1	1	1	1	1	1	1	1
fig|1407502.3.peg.1226	0	0	hypothetical protein	0	0	0	0	0	0	0	1	1	1	1	1	0	0	1	1	1	1	1	1	1	1	1	1	1	1	1	1	1	1	1	1	1	1	1	1	1
fig|1407502.3.peg.1785	0	S	hypothetical protein	0	0	0	0	0	0	0	1	1	1	1	1	0	0	1	1	1	1	1	1	1	1	1	1	1	1	1	1	1	1	1	1	1	1	1	1	1
fig|1407502.3.peg.1228	K02003,K09810,K09814	V	hypothetical protein	0	0	0	0	0	0	0	1	1	1	1	1	0	0	1	1	1	1	1	1	1	1	1	1	1	1	1	1	1	1	1	1	1	1	1	1	1
fig|40324.384.peg.1277	0	0	hypothetical protein	0	0	0	0	0	0	0	0	1	1	0	1	1	1	1	1	1	1	1	1	1	1	1	1	1	1	1	1	1	1	1	1	1	1	1	1	1
fig|1407502.3.peg.2447	0	0	hypothetical protein	0	0	0	0	0	0	0	0	1	1	1	1	1	1	1	1	1	1	1	1	1	1	1	1	1	1	1	1	1	1	1	1	1	1	1	1	1
fig|1407502.3.peg.3810	0	0	hypothetical protein	0	0	0	0	0	0	0	1	1	1	1	1	0	1	1	1	1	1	1	1	1	1	1	1	1	1	1	1	1	1	1	1	1	1	1	1	1
fig|1407502.3.peg.650	0	0	hypothetical protein	0	0	0	0	0	0	0	1	1	1	1	1	1	0	1	1	1	1	1	1	1	1	1	1	1	1	1	1	1	1	1	1	1	1	1	1	1
fig|1429851.3.peg.878|X548_04470	0	0	hypothetical protein	0	0	0	0	0	0	0	1	1	1	1	1	1	0	1	1	1	1	1	1	1	1	1	1	1	1	1	1	1	1	1	1	1	1	1	1	1
fig|868597.3.peg.410|BurJV3_0408	0	0	hypothetical protein	0	0	0	0	0	0	0	2	1	1	1	1	1	0	1	1	1	1	1	1	1	1	1	1	1	1	2	1	1	1	1	1	1	1	1	1	1
fig|1235458.3.peg.2488	0	0	hypothetical protein	0	0	0	0	0	0	0	1	1	1	1	1	0	1	1	1	1	1	1	1	1	1	1	1	1	1	1	1	1	1	1	1	1	1	1	1	1
fig|1279018.3.peg.404	0	0	hypothetical protein	0	0	0	0	0	0	0	1	1	1	1	0	1	1	1	1	1	1	1	1	1	1	1	1	1	1	1	1	1	1	1	1	1	1	1	1	1
fig|1407502.3.peg.705	0	0	hypothetical protein	0	0	0	0	0	0	0	1	1	1	1	1	0	0	1	1	1	1	1	1	1	1	1	1	1	1	1	1	1	1	1	1	1	1	1	1	1
fig|40324.478.peg.2680|B9Y74_14860	0	0	hypothetical protein	0	0	0	0	0	0	0	1	1	1	1	1	0	1	1	0	1	1	1	1	1	1	1	1	1	1	1	1	1	1	1	1	2	1	1	1	1
fig|40324.480.peg.144|B9Y73_12750	0	0	hypothetical protein	0	0	0	0	0	0	0	1	1	1	1	1	0	0	1	1	1	1	1	1	1	1	1	1	1	1	1	1	1	1	1	1	1	1	1	1	1
fig|1095923.4.peg.1205	0	0	hypothetical protein	0	0	0	0	0	0	0	1	1	1	1	0	0	1	1	1	1	1	1	1	1	1	1	1	1	1	1	1	1	1	1	1	1	1	1	1	1
fig|1279018.3.peg.2571	0	0	hypothetical protein	0	0	0	0	0	0	0	2	2	1	1	1	1	0	1	1	1	1	1	1	1	1	1	1	1	2	0	1	1	1	1	1	1	1	1	1	1
fig|1279018.3.peg.2886	0	0	hypothetical protein	0	0	0	0	0	0	0	1	1	1	1	1	1	0	1	1	1	1	1	1	1	1	1	1	1	1	1	1	1	0	1	1	1	1	1	1	1
fig|1429851.3.peg.3588|X548_18195	0	0	hypothetical protein	0	0	0	0	0	1	0	1	1	1	1	1	1	1	1	1	1	1	1	1	1	1	1	1	1	1	1	1	1	1	1	1	1	1	1	1	1
fig|40324.384.peg.558	0	0	hypothetical protein	0	0	0	0	0	1	0	1	1	1	1	1	1	1	1	1	1	1	1	1	1	1	1	1	1	1	1	1	1	1	1	1	1	1	1	1	1
fig|1279018.3.peg.3500	0	0	hypothetical protein	0	0	0	0	0	0	0	1	1	1	1	1	0	1	1	1	1	1	1	1	1	1	1	1	1	1	1	1	1	1	1	1	1	1	1	1	1
fig|1407502.3.peg.748	0	0	hypothetical protein	0	0	0	0	0	0	0	1	1	1	1	1	1	1	1	1	1	1	1	1	1	1	1	1	1	1	1	1	1	1	1	1	1	1	1	1	1	YES
fig|1429851.3.peg.2067|X548_10495	0	0	hypothetical protein	0	0	0	0	0	0	0	1	1	1	1	1	1	1	1	1	1	1	1	1	1	1	1	1	1	1	1	1	1	1	1	1	1	1	1	1	1	YES
fig|40324.472.peg.406|B9Y68_03930	0	0	hypothetical protein	0	0	0	0	0	0	0	1	1	1	1	1	1	1	1	1	1	1	1	1	1	1	1	1	1	1	1	1	1	1	1	1	1	1	1	1	1	YES
fig|40324.484.peg.278|B9Y61_14765	0	0	hypothetical protein	0	0	0	0	0	0	0	1	1	1	1	1	1	1	1	1	1	1	1	1	1	1	1	1	1	1	1	1	1	1	1	1	1	1	1	1	1	YES
fig|522373.3.peg.3785|Smlt4009	0	0	hypothetical protein	0	0	0	0	0	0	0	1	1	1	1	1	1	1	1	1	1	1	1	1	1	1	1	1	1	1	1	1	1	1	1	1	1	1	1	1	1	YES
fig|868597.3.peg.2586|BurJV3_2581	0	0	hypothetical protein	0	0	0	0	0	0	0	1	1	1	1	1	1	1	1	1	1	1	1	1	1	1	1	1	1	1	1	1	1	1	1	1	1	1	1	1	1	YES
fig|1279018.3.peg.422	0	0	hypothetical protein	0	0	0	0	0	0	0	1	1	1	1	1	1	1	1	1	1	1	1	1	1	1	1	1	1	1	1	1	1	1	1	1	1	1	1	1	1	YES
fig|1279018.3.peg.531	0	0	hypothetical protein	0	0	0	0	0	0	0	1	1	1	1	1	1	1	1	1	1	1	1	1	1	1	1	1	1	1	1	1	1	1	1	1	1	1	1	1	1	YES
fig|1095923.4.peg.2375	0	0	hypothetical protein	0	0	0	0	0	0	0	1	1	1	1	1	1	2	1	1	1	1	1	1	1	1	1	1	1	1	1	1	1	1	1	1	1	1	1	1	0
fig|1095923.4.peg.4021	0	0	hypothetical protein	0	0	0	0	0	0	0	1	1	1	1	1	1	1	1	1	1	1	1	1	1	1	1	1	1	1	1	1	1	1	1	1	1	1	1	1	0
fig|1235458.3.peg.3134|C405_16262	0	0	hypothetical protein	0	0	0	0	0	0	0	1	1	1	1	1	1	1	1	1	1	1	1	1	1	1	1	1	1	1	1	1	1	1	1	1	1	1	1	1	0
fig|1235458.3.peg.669|C405_03417	0	0	hypothetical protein	0	0	0	0	0	0	0	0	1	1	1	1	1	1	1	1	1	1	1	1	1	1	1	1	1	1	1	1	1	1	1	1	1	1	1	1	1
fig|1279018.3.peg.1769	0	0	hypothetical protein	0	0	0	0	0	0	0	1	1	1	1	1	1	0	1	1	1	1	1	1	1	1	1	1	1	1	1	1	1	1	1	1	1	1	1	1	1
fig|1279018.3.peg.2243	0	0	hypothetical protein	0	0	0	0	0	0	0	1	1	1	1	1	0	1	1	1	1	1	1	1	1	1	1	1	1	1	1	1	1	1	1	1	1	1	1	1	1
fig|1279018.3.peg.3126	0	0	hypothetical protein	0	0	0	0	0	0	0	1	1	1	1	1	1	0	1	1	1	1	1	1	1	1	1	1	1	1	1	1	1	1	1	1	1	1	1	1	1
fig|1407502.3.peg.1008	0	0	hypothetical protein	0	0	0	0	0	0	0	1	1	1	1	1	1	0	1	1	1	1	1	1	1	1	1	1	1	1	1	1	1	1	1	1	1	1	1	1	1
fig|1279018.3.peg.417	0	0	hypothetical protein	0	0	0	0	0	0	0	1	1	1	1	1	0	1	1	1	1	1	1	1	1	1	1	1	1	1	1	1	1	1	1	1	1	1	1	0	1
fig|1279018.3.peg.2948	0	0	hypothetical protein	0	0	0	0	0	0	0	2	1	1	1	1	1	1	1	1	1	1	1	1	1	1	1	1	1	1	2	2	1	1	1	2	1	1	1	2	1	YES
fig|1095923.4.peg.1165	0	0	hypothetical protein	0	0	0	0	0	0	0	2	1	1	1	1	1	1	1	1	1	1	1	1	1	1	1	1	1	1	1	1	1	1	1	1	1	1	1	1	1	YES
fig|1095923.4.peg.2550	0	0	hypothetical protein	0	0	0	0	0	0	0	1	1	1	1	1	1	1	1	1	1	1	1	1	1	1	1	1	1	1	1	1	1	1	1	1	1	1	1	1	1	YES
fig|1235458.3.peg.2015|C405_10500	0	0	hypothetical protein	0	0	0	0	0	0	0	1	1	1	1	1	1	1	1	1	1	1	1	1	1	1	1	1	1	1	1	1	1	1	1	1	1	1	1	1	1	YES
fig|1235458.3.peg.3742|C405_19434	0	0	hypothetical protein	0	0	0	0	0	0	0	1	1	1	1	1	1	1	1	1	1	1	1	1	1	1	1	1	1	1	1	1	1	1	1	1	1	1	1	1	1	YES
fig|1279018.3.peg.2103	0	0	hypothetical protein	0	0	0	0	0	0	0	1	1	1	1	1	1	1	1	1	1	1	1	1	1	1	1	1	1	1	1	1	1	1	1	1	1	1	1	1	1	YES
fig|1279018.3.peg.739	0	0	hypothetical protein	0	0	0	0	0	0	0	1	1	1	1	1	1	1	1	1	1	1	1	1	1	1	1	1	1	1	1	1	1	1	1	1	1	1	1	1	1	YES
fig|1407502.3.peg.1406	0	0	hypothetical protein	0	0	0	0	0	0	0	1	1	1	1	1	1	1	1	1	1	1	1	1	1	1	1	1	1	1	1	1	1	1	1	1	1	1	1	1	1	YES
fig|1407502.3.peg.3150	0	0	hypothetical protein	0	0	0	0	0	0	0	1	1	1	1	1	1	1	1	1	1	1	1	1	1	1	1	1	1	1	1	1	1	1	1	1	1	1	1	1	1	YES
fig|1407502.3.peg.1107	0	C	hypothetical protein	0	0	0	0	0	1	0	1	1	1	1	1	1	1	1	1	1	1	1	1	1	1	1	1	1	1	1	1	1	1	1	1	1	1	1	1	1
fig|1235458.3.peg.1915|C405_10000	K15854	C	hypothetical protein	0	0	0	0	0	0	0	1	1	1	1	1	1	1	1	1	1	1	1	0	1	1	1	1	1	1	1	1	1	1	1	1	1	1	1	1	1
fig|1279018.3.peg.3203	K06199	D	hypothetical protein	0	0	0	0	0	0	0	1	1	1	1	1	1	1	1	1	1	1	1	1	1	1	1	1	1	1	1	1	1	1	1	1	1	1	1	1	1	YES
fig|1235458.3.peg.1858|C405_09700	0	E	hypothetical protein	0	0	0	0	0	0	0	1	1	1	1	1	1	1	1	1	1	1	1	1	1	1	1	1	1	1	1	1	1	1	1	1	1	1	1	1	1	YES
fig|1235458.3.peg.1101|C405_05621	0	E	hypothetical protein	0	0	0	0	0	0	0	1	1	1	1	1	1	1	1	1	1	1	1	1	1	1	1	1	1	1	1	1	1	1	1	1	1	1	1	1	1	YES
fig|1235458.3.peg.1697|C405_08880	K00549	E	hypothetical protein	0	0	0	0	0	0	0	1	1	1	1	1	0	1	1	1	1	1	1	1	1	1	1	1	1	1	1	1	1	1	1	1	1	1	1	1	1
fig|1235458.3.peg.1350|C405_07063	K01436,K01451	E	hypothetical protein	0	0	0	0	0	1	0	1	1	1	1	1	1	1	1	1	1	1	1	1	1	1	1	1	1	1	1	1	1	1	1	1	1	1	1	1	1
fig|1095923.4.peg.3258	K02028,K02029	E	hypothetical protein	0	0	0	0	0	1	0	1	1	1	1	1	1	1	1	1	1	1	1	1	1	1	1	1	1	1	1	1	1	1	1	1	1	1	1	1	1
fig|1407502.3.peg.3244	K02030	E	hypothetical protein	0	0	0	0	0	0	0	1	1	1	1	1	1	1	1	1	1	1	1	1	1	1	1	1	1	1	1	1	1	1	1	1	1	1	1	1	1	YES
fig|1235458.3.peg.2972|C405_15457	K03294	E	hypothetical protein	0	0	0	0	0	0	0	1	1	1	1	1	1	1	1	1	1	1	1	1	1	1	1	1	1	1	1	1	1	1	1	1	1	1	1	1	1	YES
fig|40324.480.peg.1981|B9Y73_01655	K06895	E	hypothetical protein	0	0	0	0	0	0	0	1	1	1	1	1	1	1	1	1	1	1	1	1	1	1	1	1	1	1	1	1	1	1	1	1	1	1	1	1	1	YES
fig|1279018.3.peg.3444	K08966	E	hypothetical protein	0	0	0	0	0	0	0	1	1	1	1	1	0	0	1	1	1	1	1	1	1	1	1	1	1	1	1	1	1	1	1	1	1	1	1	1	1
fig|1235458.3.peg.2014|C405_10495	K01951	F	hypothetical protein	0	0	0	0	0	1	0	1	1	1	1	1	1	1	1	1	1	1	1	1	1	1	1	1	1	1	2	1	1	1	1	1	1	1	1	1	1
fig|1235458.3.peg.9|C405_00052	K03811	H	hypothetical protein	0	0	0	0	0	1	0	1	1	1	1	1	1	1	1	1	1	1	1	1	1	1	1	1	1	1	1	1	1	1	1	1	1	1	1	1	1
fig|1095923.4.peg.4129	0	I	hypothetical protein	0	0	0	0	0	1	0	1	1	1	1	1	1	1	1	1	1	1	1	1	1	1	1	1	1	1	1	1	1	1	1	1	1	1	1	1	1
fig|1095923.4.peg.4125	K00981	I	hypothetical protein	0	0	0	0	0	1	0	1	1	1	1	1	1	1	1	1	1	1	1	1	1	1	1	1	1	1	1	1	1	1	1	1	1	1	1	1	1
fig|1279018.3.peg.488	K00059	I, Q	hypothetical protein	0	0	0	0	0	0	0	1	1	1	1	1	0	1	1	1	1	1	1	1	1	1	1	1	1	1	1	1	1	1	1	1	1	1	1	1	1
fig|1235458.3.peg.2966|C405_15427	0	K	hypothetical protein	0	0	0	0	0	0	0	1	1	1	1	1	1	0	1	1	1	1	1	1	1	1	1	1	1	1	1	1	1	1	1	1	1	1	1	1	1
fig|1407502.3.peg.1089	0	K	hypothetical protein	0	0	0	0	0	0	0	1	1	1	1	1	0	0	1	1	1	1	1	1	1	1	1	1	1	1	1	1	1	1	1	1	1	1	1	1	1
fig|1279018.3.peg.2554	0	K	hypothetical protein	0	0	0	0	0	0	1	1	1	1	1	1	1	1	1	1	1	1	1	1	1	1	1	1	1	1	1	1	1	1	1	1	1	1	1	1	1
fig|1279018.3.peg.3716	0	K	hypothetical protein	0	0	0	0	0	1	0	1	1	1	1	1	1	1	1	1	1	1	1	1	1	1	1	1	1	1	1	1	1	1	1	1	1	1	1	1	1
fig|1279018.3.peg.2600	K03088	K	hypothetical protein	0	0	0	0	0	0	0	1	1	1	1	1	1	0	1	1	1	1	1	1	1	1	1	1	1	1	1	1	1	1	1	1	1	1	1	1	1
fig|1279018.3.peg.3517	K03088	K	hypothetical protein	0	0	0	0	0	0	0	0	1	1	1	1	1	1	1	1	1	1	1	1	1	1	1	1	1	1	1	1	1	1	1	1	1	1	1	1	1
fig|1279018.3.peg.2467	K03576	K	hypothetical protein	0	0	0	0	0	0	0	1	1	1	1	1	0	1	1	1	1	1	1	1	1	1	1	1	1	1	1	1	1	1	1	1	1	1	1	1	1
fig|1095923.4.peg.3324	K08365,K11923,K19591,K19592	K	hypothetical protein	0	0	0	0	0	0	0	1	1	1	1	1	1	0	1	1	1	1	1	1	1	1	1	1	1	1	1	1	1	1	1	1	1	1	1	1	1
fig|1279018.3.peg.999	K13633	K	hypothetical protein	0	0	0	0	0	1	0	1	1	1	1	1	1	1	1	1	1	1	1	1	1	1	1	1	1	1	1	1	1	1	1	1	1	1	1	1	1
fig|1429851.3.peg.924|X548_04695	K05982	L	hypothetical protein	0	0	0	0	0	0	0	1	1	1	1	1	1	1	1	1	1	1	1	1	1	1	1	1	1	1	1	1	1	1	1	1	1	1	1	1	1	YES
fig|1095923.4.peg.2236	K07487	L	hypothetical protein	0	0	0	0	0	0	0	1	1	1	1	1	1	0	1	1	1	1	1	1	1	1	1	1	1	1	1	1	1	1	1	1	1	1	1	1	0
fig|1235458.3.peg.1072|C405_05476	K01993	M	hypothetical protein	0	0	0	0	0	0	0	1	1	1	1	1	0	0	1	1	1	1	1	1	1	1	1	1	1	1	1	1	1	1	1	1	1	1	1	1	1
fig|1235458.3.peg.103|C405_00522	0	O	hypothetical protein	0	0	0	0	0	0	0	1	0	1	1	0	1	1	1	1	1	1	1	1	1	1	1	1	1	1	1	1	1	1	1	1	1	1	1	1	1
fig|1407502.3.peg.2371	0	O	hypothetical protein	0	0	0	0	0	0	0	1	1	1	1	1	1	1	1	1	1	1	1	1	1	1	1	1	1	1	2	1	1	1	1	1	1	1	1	1	1	YES
fig|1095923.4.peg.125	K00799	O	hypothetical protein	0	0	0	0	0	0	0	1	1	1	1	0	1	1	1	1	1	1	1	1	1	1	1	1	1	1	1	1	1	1	1	1	1	1	1	1	1
fig|1429851.3.peg.1094|X548_05545	K00799	O	hypothetical protein	0	0	0	0	0	0	0	1	1	1	1	1	1	1	1	1	1	1	1	1	1	1	1	1	1	1	1	1	1	1	1	1	1	1	1	1	1	YES
fig|40324.483.peg.1613|B9Y85_18400	K00799	O	hypothetical protein	0	0	0	0	0	0	0	1	1	1	1	1	1	1	1	1	1	1	1	1	1	1	1	1	1	1	1	1	1	1	1	1	1	1	1	1	1	YES
fig|1279018.3.peg.880	K05523	O	hypothetical protein	0	0	0	0	0	0	0	1	1	1	1	1	1	0	1	1	1	1	1	1	1	1	1	1	1	1	1	1	1	1	1	1	1	1	1	1	1
fig|1279018.3.peg.3090	0	P	hypothetical protein	0	0	0	0	0	0	0	1	1	1	1	1	0	0	1	1	1	1	1	1	1	1	1	1	1	1	1	1	1	1	1	1	1	1	1	1	1
fig|1235458.3.peg.717|C405_03677	0	P	hypothetical protein	0	0	0	0	0	0	0	1	1	1	1	1	1	1	1	1	1	1	1	1	1	1	1	1	1	1	1	1	1	1	1	1	1	1	1	1	1	YES
fig|1235458.3.peg.3393|C405_17613	K02014	P	hypothetical protein	0	0	0	0	0	0	0	1	1	1	1	1	0	1	1	1	1	1	1	1	1	1	1	1	1	1	2	1	1	1	1	1	1	1	1	1	1
fig|1279018.3.peg.2589	K02040	P	hypothetical protein	0	0	0	0	0	0	0	1	1	1	1	1	2	0	1	1	2	1	1	1	1	1	1	1	2	3	1	1	1	2	1	1	2	1	1	1	1
fig|1407502.3.peg.3154	K03281	P	hypothetical protein	0	0	0	0	0	0	0	1	1	1	1	1	1	1	1	1	1	1	1	1	1	1	1	1	1	1	1	1	1	1	1	1	1	1	1	1	1	YES
fig|1095923.4.peg.2461	K15726	P	hypothetical protein	0	0	0	0	0	0	0	1	1	1	1	1	1	1	1	1	1	1	1	1	1	1	1	1	1	1	1	1	2	2	2	1	1	1	2	1	1	YES
fig|1095923.4.peg.4099	K00622,K00675	Q	hypothetical protein	0	0	0	0	0	1	0	1	1	1	1	1	1	1	1	1	1	1	1	1	1	1	1	1	1	1	1	1	1	1	1	1	1	1	1	1	1
fig|1095923.4.peg.3989	0	S	hypothetical protein	0	0	0	0	0	0	0	1	1	1	1	1	1	1	1	1	1	1	1	1	1	1	1	1	1	1	1	1	1	1	1	1	1	1	1	1	0
fig|1235458.3.peg.1337|C405_06998	0	S	hypothetical protein	0	0	0	0	0	0	0	1	1	1	1	1	1	0	1	1	1	1	1	1	1	1	1	1	1	1	1	1	1	1	1	1	1	1	1	1	1
fig|1279018.3.peg.2469	0	S	hypothetical protein	0	0	0	0	0	0	0	1	1	1	1	1	0	1	1	1	1	1	1	1	1	1	1	1	1	1	1	1	1	1	1	1	1	1	1	1	1
fig|1279018.3.peg.2706	0	S	hypothetical protein	0	0	0	0	0	0	0	1	1	1	1	1	1	0	1	1	1	1	1	1	1	1	1	1	1	1	1	1	1	1	1	1	1	1	1	1	1
fig|1235458.3.peg.1363|C405_07128	0	S	hypothetical protein	0	0	0	0	0	0	0	1	1	1	1	1	0	0	1	1	1	1	1	1	1	1	1	1	1	1	1	1	1	1	1	1	1	1	1	1	1
fig|1235458.3.peg.151|C405_00777	0	S	hypothetical protein	0	0	0	0	0	0	0	1	1	1	1	1	0	1	1	1	0	1	1	1	1	1	1	1	1	1	1	1	1	1	1	1	1	1	1	1	1
fig|1279018.3.peg.2487	0	S	hypothetical protein	0	0	0	0	0	0	0	1	1	1	1	1	1	1	1	1	0	1	1	0	1	1	1	1	1	1	1	1	1	1	1	1	1	1	1	1	1
fig|1279018.3.peg.1002	0	S	hypothetical protein	0	0	0	0	0	1	0	1	1	1	1	1	1	1	1	1	1	1	1	1	1	1	1	1	1	1	1	1	1	1	1	1	1	1	1	1	1
fig|1095923.4.peg.107	0	S	hypothetical protein	0	0	0	0	0	0	0	1	1	1	1	1	1	1	1	1	1	1	1	1	1	1	1	1	1	1	2	1	1	1	1	1	1	1	1	1	1	YES
fig|1235458.3.peg.1904|C405_09950	0	S	hypothetical protein	0	0	0	0	0	0	0	1	1	1	1	1	1	1	1	1	1	1	1	1	1	1	1	1	1	1	1	1	1	1	1	1	1	1	1	1	1	YES
fig|1279018.3.peg.2239	0	S	hypothetical protein	0	0	0	0	0	0	0	1	1	1	1	1	1	1	1	1	1	1	1	1	1	1	1	1	1	1	1	1	1	1	1	1	1	1	1	1	1	YES
fig|1279018.3.peg.618	0	S	hypothetical protein	0	0	0	0	0	0	0	2	1	1	1	1	1	1	1	1	1	1	1	1	1	1	1	1	1	1	2	1	1	1	1	1	1	1	1	1	1	YES
fig|1279018.3.peg.186	K00059	S	hypothetical protein	0	0	0	0	0	0	0	1	1	1	1	1	1	0	1	1	1	1	1	1	1	1	1	1	1	1	1	1	1	1	1	1	1	1	1	1	1
fig|1235458.3.peg.3750|C405_19469	K00588	S	hypothetical protein	0	0	0	0	0	0	0	1	1	1	1	1	1	0	1	1	1	1	1	1	1	1	1	1	1	1	1	1	1	1	1	1	1	1	1	1	1
fig|1095923.4.peg.2355	K02278	S	hypothetical protein	0	0	0	0	0	0	0	1	1	1	1	1	1	1	1	1	1	1	1	1	1	1	1	1	1	1	1	1	1	1	1	1	1	1	1	1	1	YES
fig|1095923.4.peg.1924	K03928	S	hypothetical protein	0	0	0	0	0	0	0	1	1	1	1	1	0	0	1	1	1	1	1	1	1	1	1	1	1	1	1	1	1	1	1	1	1	1	1	1	1
fig|1095923.4.peg.3782	K05810	S	hypothetical protein	0	0	0	0	0	0	0	1	1	1	1	1	0	1	1	1	1	1	1	0	1	1	1	1	1	1	1	1	1	1	1	1	1	1	1	1	1
fig|1095923.4.peg.1092	K07090	S	hypothetical protein	0	0	0	0	0	0	0	2	1	1	1	1	1	1	1	1	1	1	1	1	1	1	1	1	1	1	1	1	1	1	1	1	1	1	1	1	0
fig|1235458.3.peg.1387|C405_07255	K07112	S	hypothetical protein	0	0	0	0	0	0	0	1	1	1	1	1	0	0	1	1	1	1	1	1	1	1	1	1	1	1	1	1	1	1	1	1	1	1	1	1	1
fig|1235458.3.peg.2490|C405_12964	K09125	S	hypothetical protein	0	0	0	0	0	1	0	1	1	1	1	1	1	1	1	1	1	1	1	1	1	1	1	1	1	1	1	1	1	1	1	1	1	1	1	1	1
fig|1235458.3.peg.3184|C405_16512	K15977	S	hypothetical protein	0	0	0	0	0	0	0	1	1	1	2	1	1	0	1	1	1	1	1	1	1	1	1	1	1	1	1	1	1	1	1	1	1	1	1	1	1
fig|1235458.3.peg.584|C405_02983	K18555	S	hypothetical protein	0	0	0	0	0	0	0	1	1	1	1	1	0	1	1	1	1	1	1	1	1	1	1	1	1	1	1	1	1	1	1	1	1	1	1	1	1
fig|1095923.4.peg.1257	0	T	hypothetical protein	0	0	0	0	0	0	0	1	1	1	1	1	1	0	1	1	1	1	1	1	1	1	1	1	1	1	1	1	1	1	1	1	1	1	1	1	1
fig|1095923.4.peg.3263	0	T	hypothetical protein	0	0	0	0	0	0	0	1	1	1	1	1	1	0	1	1	1	1	1	1	1	1	1	1	1	1	1	1	1	1	1	1	1	1	1	1	1
fig|1279018.3.peg.1262	K02484,K07639,K18072	T	hypothetical protein	0	0	0	0	0	0	0	1	1	1	1	1	0	0	1	1	1	1	1	1	1	1	1	1	1	1	1	1	1	1	1	1	1	1	1	1	1
fig|1279018.3.peg.3518	K07165	T	hypothetical protein	0	0	0	0	0	0	0	0	1	1	1	1	1	1	1	1	1	1	1	1	1	1	1	1	1	1	1	1	1	1	1	1	1	1	1	1	1
fig|1095923.4.peg.4056	K02245,K02456,K02650,K02655,K02682,K10924	U	hypothetical protein	0	0	0	0	0	0	0	1	1	1	1	1	1	1	1	1	1	1	1	1	1	1	1	1	1	1	1	1	1	1	1	1	1	1	1	1	1	YES
fig|1095923.4.peg.2357	K02279	U	hypothetical protein	0	0	0	0	0	0	1	1	1	1	1	1	1	1	1	1	1	1	1	1	1	1	1	1	1	1	1	1	1	1	1	1	1	1	1	1	1
fig|1279018.3.peg.2586	K02458	U	hypothetical protein	0	0	0	0	0	0	0	1	1	1	1	1	1	0	1	1	1	1	1	1	1	1	1	1	1	1	1	1	1	1	1	1	1	1	1	1	1
fig|1095923.4.peg.2234	K02460	U	hypothetical protein	0	0	0	0	0	0	0	1	1	1	1	1	1	0	1	1	1	1	1	1	1	1	1	1	1	1	1	1	1	1	1	1	1	1	1	1	1
fig|1235458.3.peg.1849|C405_09650	K02461	U	hypothetical protein	0	0	0	0	0	0	0	1	1	1	1	1	1	0	1	1	1	1	1	1	1	1	1	1	1	1	1	1	1	1	1	1	1	1	1	1	1
fig|868597.3.peg.426|BurJV3_0424	0	V	hypothetical protein	0	0	0	0	0	0	0	1	1	1	1	1	1	1	1	1	1	1	1	1	1	1	1	1	1	1	1	1	1	1	1	1	1	1	1	1	1	YES
fig|1407502.3.peg.688	K02003	V	hypothetical protein	0	0	0	0	0	0	0	1	1	1	1	1	1	1	1	1	1	1	1	1	1	1	1	1	1	1	1	1	1	1	1	1	1	1	1	1	1	YES
fig|1235458.3.peg.1070|C405_05466	K02004	V	hypothetical protein	0	0	0	0	0	0	0	1	1	1	1	1	0	0	1	1	1	1	1	1	1	1	1	1	1	1	1	1	1	1	1	1	1	1	1	1	1
fig|1279018.3.peg.2545	K02004	V	hypothetical protein	0	0	0	0	0	0	0	1	1	1	1	1	1	1	1	1	1	1	1	1	1	1	1	1	1	1	1	1	1	1	1	1	1	1	1	1	1	YES
fig|1429851.3.peg.908|X548_04615	K01480	S	Inherit from bactNOG: arginase	0	0	0	0	0	0	0	1	1	1	1	1	0	0	1	1	1	1	1	1	1	1	1	1	1	1	1	1	1	1	1	1	1	1	1	1	1
fig|40324.478.peg.1777|B9Y74_08355	K07487	L	Inherit from COG: transposase	0	0	0	0	0	0	0	1	1	1	1	1	1	0	1	1	1	1	1	1	1	1	1	1	1	1	1	1	1	1	1	1	1	1	1	1	1
fig|522373.3.peg.4340|Smlt4607	K15727	P	Inherit from proNOG: efflux transporter, rnd family, mfp subunit	0	0	0	0	0	0	0	0	1	1	1	1	1	1	0	1	1	1	1	1	1	1	1	1	1	1	1	1	1	1	2	1	1	1	1	1	1
fig|868597.3.peg.923|BurJV3_0904	0	S	Inherit from proNOG: PepSY-associated TM helix	0	0	0	0	0	0	0	1	1	1	1	1	1	1	1	1	1	1	1	1	1	1	1	1	1	1	1	1	1	1	1	1	1	1	1	1	1	YES
fig|522373.3.peg.1570|Smlt1636	0	T	integral membrane sensor signal transduction histidine kinase	0	0	0	0	0	0	0	1	1	1	1	1	1	1	1	1	1	1	1	1	1	1	1	1	1	1	1	1	1	1	1	1	1	1	1	1	1	YES
fig|1429851.3.peg.916|X548_04655	K02484,K07640,K07642,K07649,K07655	T	integral membrane sensor signal transduction histidine kinase	0	0	0	0	0	0	0	1	1	1	1	1	0	0	1	1	1	1	1	1	1	1	1	1	1	1	1	1	1	1	1	1	1	1	1	1	1
fig|1407502.3.peg.706	0	S	Low temperature requirement protein A	0	0	0	0	0	0	0	1	1	1	1	1	0	1	1	1	1	1	1	1	1	1	1	1	1	1	1	1	1	1	1	1	1	1	1	1	1
fig|522373.3.peg.2256|Smlt2366	0	T	LuxR family Transcriptional regulator	0	0	0	0	0	0	0	1	1	1	1	1	0	0	1	1	1	1	1	1	1	1	1	1	1	1	1	1	1	1	1	1	1	1	1	1	1
fig|1279018.3.peg.1452	K19577	G	Major Facilitator	0	0	0	0	0	0	0	1	1	1	1	1	1	1	1	1	1	1	1	1	1	1	1	1	1	1	1	1	1	1	1	1	1	1	1	1	1	YES
fig|1279018.3.peg.2392	K05770	T	MBR like protein	0	0	0	0	0	0	0	1	1	1	1	1	1	1	1	1	1	1	1	1	1	1	1	1	1	1	1	1	1	1	1	1	1	1	1	1	1	YES
fig|1095923.4.peg.2932	K03442	M	Mechanosensitive channel of small conductance	0	0	0	0	0	0	0	1	1	1	1	1	1	1	1	1	1	1	1	1	1	1	1	1	1	1	1	1	1	1	1	1	1	1	1	1	1	YES
fig|1429851.3.peg.1681|X548_08550	0	S	membrAne	0	0	0	0	0	0	0	1	1	1	1	2	0	1	1	1	1	1	1	1	1	1	1	1	1	1	1	0	1	1	1	1	1	1	1	1	1
fig|1407502.3.peg.2122	0	0	Membrane-bound lytic murein transglycosylase	0	0	0	0	0	0	0	1	1	1	1	1	1	0	1	1	1	1	1	1	1	1	1	1	1	1	1	1	1	1	1	1	1	1	1	1	1
fig|40324.225.peg.550|CEQ03_02645	K00297	E	Methylenetetrahydrofolate reductase	0	0	0	0	0	0	0	1	1	1	1	1	0	1	1	1	1	1	1	1	1	1	1	1	1	1	1	1	1	1	1	1	1	1	1	1	1
fig|868597.3.peg.3201|BurJV3_3178	0	M	MltA-interacting MipA family protein	0	0	0	0	0	0	0	1	1	1	1	1	0	0	1	1	1	1	1	1	1	1	1	1	1	1	1	1	1	1	1	1	1	1	1	1	1
fig|1904462.3.peg.2323|BIY45_11175	K03637	H	molybdenum cofactor biosynthesis protein	1	0	0	0	0	0	0	1	1	1	1	1	1	1	1	1	2	1	1	1	1	1	1	1	1	1	1	1	1	1	1	1	1	1	2	1	1
fig|1904462.3.peg.2320|BIY45_11160	K03635	H	molybdopterin	1	0	0	0	0	0	0	1	1	1	1	1	1	1	1	1	2	1	1	1	1	1	1	1	1	1	1	1	1	1	1	1	1	1	2	1	1
fig|1429851.3.peg.1961|X548_09940	K03752	H	Molybdopterin guanine dinucleotide synthase	1	0	0	0	0	0	0	1	1	1	1	1	1	1	1	1	2	1	1	1	1	1	1	1	1	1	1	1	1	1	1	1	1	1	2	1	1
fig|1429851.3.peg.1440|X548_07375	K09018	S	monooxygenase	0	0	0	0	0	1	0	1	1	1	1	1	1	1	1	1	1	1	1	1	1	1	1	1	1	1	1	1	1	1	1	1	1	1	1	1	1
fig|1095923.4.peg.1467	K02379,K18360	C	Necessary for formate dehydrogenase activity (By similarity)	0	0	0	0	0	0	0	1	1	1	1	1	1	1	1	1	2	1	1	1	1	1	1	1	1	1	1	1	1	1	1	1	1	1	2	1	1	YES
fig|1429851.3.peg.780|X548_03980	K01239	F	nucleoside hydrolase	0	0	0	0	0	0	0	1	1	1	1	1	1	1	1	1	1	1	1	1	1	1	1	1	1	1	1	1	1	1	1	1	1	1	1	1	1	YES
fig|1429851.3.peg.3685|X548_18660	K15725	M	Outer membrane efflux protein	0	0	0	0	0	0	0	0	1	1	1	1	1	1	1	1	1	1	1	1	1	1	1	1	1	1	1	1	1	1	2	1	1	1	1	1	1
fig|1429851.3.peg.1875|X548_09520	K00123	C	Oxidoreductase, alpha molybdopterin subunit	0	0	0	0	0	0	0	1	1	1	1	1	1	1	1	1	3	1	1	1	1	1	1	1	1	1	1	1	1	1	1	1	1	1	2	1	1	YES
fig|522373.3.peg.2578|Smlt2743	K02462	U	pathway protein	0	0	0	0	0	0	0	1	1	1	1	1	1	0	1	1	1	1	1	1	1	1	1	1	1	1	1	1	1	1	1	1	1	1	1	1	1
fig|391008.4.peg.2234|Smal_2210	K02243,K02454,K02505,K02652	U	pathway protein e	0	0	0	0	0	0	0	1	1	1	1	1	1	0	1	1	1	1	1	1	1	1	1	1	1	1	1	1	1	1	1	1	1	1	1	1	1
fig|40324.484.peg.1958|B9Y61_09325	K09927	S	Pfam:DUF1006	0	0	0	0	0	0	0	1	1	1	1	1	1	1	1	1	1	1	1	1	1	1	1	1	1	1	1	1	1	1	1	1	1	1	1	1	1	YES
fig|1429851.3.peg.2104|X548_10675	K03646,K03832	M	Pfam:TonB	0	0	0	0	0	0	0	0	1	1	1	1	1	1	1	1	1	1	1	1	1	1	1	1	1	1	1	1	1	1	1	1	1	1	1	1	0
fig|40324.480.peg.1794|B9Y73_00725	K06998	S	phenazine biosynthesis protein, phzf family	0	0	0	0	0	0	0	0	1	1	1	1	1	1	1	1	1	1	1	1	1	1	1	1	1	1	1	1	1	1	1	1	1	1	1	1	1
fig|1429851.3.peg.354|X548_01760	0	S	Phospholipid Glycerol Acyltransferase	0	0	0	0	0	0	0	1	1	1	1	1	1	1	1	1	1	1	1	1	1	1	1	1	1	1	1	1	1	1	1	1	1	1	1	1	1	YES
fig|868597.3.peg.3328|BurJV3_3305	0	S	Protein of unknown function (DUF1631)	0	0	0	0	0	0	0	0	1	1	1	1	1	1	1	1	1	1	1	1	1	1	1	1	1	1	1	1	1	1	1	1	1	1	1	1	1
fig|1429851.3.peg.2996|X548_15125	0	S	Protein of unknown function (DUF2867)	0	0	0	0	0	1	0	1	1	1	1	1	1	1	1	1	1	1	1	1	1	1	1	1	1	1	1	1	1	1	1	1	1	1	1	1	1
fig|1429851.3.peg.2856|X548_14445	0	S	Protein of unknown function (DUF3014)	0	0	0	0	0	1	0	1	1	1	1	1	1	1	1	1	1	1	1	1	1	1	1	1	1	1	1	1	1	1	1	1	1	1	1	1	1
fig|1407502.3.peg.583	0	S	Protein of unknown function (DUF3348)	0	0	0	0	0	0	0	1	1	1	1	1	1	1	1	1	1	1	1	1	1	1	1	1	1	1	1	1	1	1	1	1	1	1	1	1	1	YES
fig|40324.484.peg.2019|B9Y61_09610	0	S	Protein of unknown function (DUF560)	0	0	0	0	0	0	0	1	1	1	1	1	1	0	1	1	1	1	1	1	1	1	1	1	1	1	0	1	1	1	1	1	1	1	1	1	1
fig|40324.484.peg.3041|B9Y61_04810	0	S	Protein of unknown function, DUF482	0	0	0	0	0	0	0	1	1	1	1	1	0	0	1	1	1	1	1	1	1	1	1	1	1	1	1	1	1	1	1	1	1	1	1	1	1
fig|868597.3.peg.3361|BurJV3_3337	0	S	Protein of unknown function, DUF488	0	0	0	0	0	0	0	1	1	1	1	1	1	1	1	1	1	1	1	1	1	1	1	1	1	1	1	1	1	1	1	1	1	1	1	1	1	YES
fig|1279018.3.peg.3219	K01104	T	protein tyrosine phosphatase	0	0	0	0	0	0	0	1	1	1	1	1	1	1	1	1	1	1	1	1	1	1	1	1	1	1	1	1	1	1	1	1	1	1	1	1	1	YES
fig|1429851.3.peg.504|X548_02515	K06177,K06179	J	Pseudouridine synthase	1	0	0	0	0	0	0	1	1	1	1	1	1	1	1	1	1	1	1	1	1	1	1	1	1	1	1	1	1	1	1	1	1	1	1	1	1
fig|1407502.3.peg.111	0	0	Putative transmembrane protein	0	0	0	0	0	0	0	0	1	1	1	1	1	1	1	1	1	1	1	1	1	1	1	1	1	1	1	1	1	1	1	1	1	1	1	1	1
fig|1095923.4.peg.4080	0	0	putative; ORF located using Glimmer/Genemark	0	0	0	0	0	0	0	1	1	1	1	1	1	1	1	1	1	1	1	1	1	1	1	1	1	1	1	1	1	1	1	1	1	1	1	1	1	YES
fig|1429851.3.peg.912|X548_04635	0	M	Pyridoxal phosphate-dependent enzyme apparently involved in regulation of cell wall biogenesis	0	0	0	0	0	0	0	1	1	1	1	1	0	0	1	1	1	1	1	1	1	1	1	1	1	1	1	1	1	1	1	1	1	1	1	1	1
fig|868597.3.peg.922|BurJV3_0903	K02014	P	receptor	0	0	0	0	0	0	0	1	1	1	1	1	1	1	1	1	1	1	1	1	1	1	1	1	1	1	1	1	1	1	1	1	1	1	1	1	1	YES
fig|1279018.3.peg.3519	K02014	P	receptor	0	0	0	0	0	0	0	1	1	1	1	1	1	1	1	1	1	1	1	1	1	1	1	1	1	1	1	1	1	1	1	1	1	1	1	1	1	YES
fig|1429851.3.peg.1909|X548_09685	K16087	P	receptor	0	0	0	0	0	0	0	1	1	1	1	1	1	0	1	1	1	1	1	1	1	1	1	1	1	1	0	1	1	1	1	1	1	1	1	1	1
fig|40324.384.peg.1568	K16091	P	receptor	0	0	0	0	0	0	0	1	1	1	1	1	1	1	1	1	1	1	1	1	1	1	1	1	1	1	1	1	1	1	1	1	1	1	1	1	1	YES
fig|1429851.3.peg.2005|X548_10185	K09024,K16048	S	reductase	0	0	0	0	0	0	0	1	1	1	1	1	1	1	1	1	1	1	1	1	1	1	1	1	1	1	1	1	1	1	1	1	1	1	1	1	1	YES
fig|1235458.3.peg.3643|C405_18942	K07687	T	regulator, LuxR family	0	0	0	0	0	0	0	1	1	1	1	1	1	1	1	1	1	1	1	1	1	1	1	1	1	1	1	1	1	1	1	1	1	1	1	1	1	YES
fig|40324.192.peg.1554	K02167	K	Repressor involved in choline regulation of the bet genes (By similarity)	0	0	0	0	0	0	0	1	1	1	1	1	1	1	1	1	1	1	1	1	1	1	1	1	1	1	1	1	1	1	1	1	1	1	1	1	1	YES
fig|1429851.3.peg.4092|X548_20740	K07687	T	response regulator	0	0	0	0	0	0	0	1	1	1	1	1	1	1	1	1	1	1	1	1	1	1	1	1	1	1	1	1	1	1	1	1	1	1	1	1	1	YES
fig|1407502.3.peg.830	K19062	M	rifampicin ADP-ribosyl transferase	0	0	0	0	0	0	0	1	1	1	1	1	1	0	1	0	1	1	1	1	1	1	1	1	1	1	2	1	1	1	1	1	1	1	1	1	1
fig|1429851.3.peg.1217|X548_06210	K03088	K	RNA Polymerase	0	0	0	0	0	0	0	1	1	1	1	1	0	0	1	1	1	1	1	1	1	1	1	1	1	1	1	1	1	1	1	1	1	1	1	1	1
fig|1429851.3.peg.1911|X548_09695	K03088	K	RNA Polymerase	0	0	0	0	0	0	0	1	1	1	1	1	1	0	1	1	1	1	1	1	1	1	1	1	1	1	0	1	1	1	1	1	1	1	1	1	1
fig|1407502.3.peg.2722	K03088	K	RNA polymerase sigma factor	0	0	0	0	0	0	0	1	1	1	1	1	1	1	1	1	1	1	1	1	1	1	1	1	1	1	1	1	1	1	1	1	1	1	1	1	1	YES
fig|1429851.3.peg.112|X548_00580	K01077	S	RNA signal recognition particle 4.5S RNA	0	0	0	0	0	0	0	1	1	1	1	0	1	1	1	1	1	1	1	1	1	1	1	1	1	1	1	1	1	1	1	1	1	1	1	1	1
fig|40324.473.peg.960|B9Y66_16230	0	M	RND efflux system, outer membrane lipoprotein	0	0	0	0	0	0	0	1	1	1	1	1	0	0	1	1	1	1	1	1	1	1	1	1	1	1	1	1	1	1	1	1	1	1	1	1	1
fig|40324.484.peg.1973|B9Y61_09395	K13040,K14986	T	signal transduction histidine kinase	0	0	0	0	0	1	0	1	1	1	1	1	1	1	1	1	1	1	1	1	1	1	1	1	1	1	1	1	1	1	1	1	1	1	1	1	1
fig|1429851.3.peg.2843|X548_14385	0	P	Sodium/hydrogen exchanger family	0	0	0	0	0	0	0	1	1	1	1	1	1	0	1	1	1	1	1	1	1	1	1	1	1	1	1	1	1	1	1	1	1	1	1	1	1
fig|1429851.3.peg.1000|X548_05075	0	S	Spore Coat Protein	0	0	0	0	0	0	0	2	1	1	0	1	1	0	1	1	1	1	1	1	1	1	1	1	1	1	1	1	1	1	1	1	1	1	1	1	1
fig|40324.193.peg.234|A7326_01150	0	S	Sporulation related domain	0	0	0	0	0	0	0	0	1	1	1	1	1	1	1	1	1	1	1	1	1	1	1	1	1	1	1	0	1	1	1	1	1	1	1	1	1
fig|40324.484.peg.2054|B9Y61_09780	0	S	STN	0	0	0	0	0	0	0	2	1	1	1	1	1	0	1	1	1	1	1	1	1	1	1	1	1	1	1	1	1	1	1	1	1	1	1	1	1
fig|1429851.3.peg.3248|X548_16360	K06884	S	Stress-induced protein, KGG, repeat protein	0	0	0	0	0	0	0	2	2	1	1	2	2	1	2	1	1	2	1	1	2	2	1	2	2	2	1	1	2	1	2	2	1	2	1	2	2	YES
fig|1429851.3.peg.1878|X548_09530	0	K	Tetr family transcriptional regulator	0	0	0	0	0	0	0	1	1	1	1	1	1	1	1	1	1	1	1	1	1	1	1	1	1	1	1	1	1	1	1	1	1	1	1	1	1	YES
fig|868597.3.peg.2735|BurJV3_2725	0	K	TolA protein	0	0	0	0	0	0	0	1	1	1	1	1	1	1	1	1	1	1	1	1	1	1	1	1	1	1	1	1	1	1	1	1	1	1	1	1	1	YES
fig|1407502.3.peg.9	K02014,K16089,K19611	P	TonB-dependent enterobactin receptor FepA	0	0	0	0	0	0	0	1	1	1	1	1	1	0	1	1	1	1	1	1	1	1	1	1	1	1	1	1	1	1	1	1	1	1	1	1	1
fig|868597.3.peg.1831|BurJV3_1827	0	P	TONB-dependent receptor	0	0	0	0	0	0	0	1	1	1	1	1	1	0	1	1	1	1	1	1	1	1	1	1	1	1	1	1	1	1	1	1	1	1	1	1	1
fig|522373.3.peg.2671|Smlt2845	K02014,K16089	P	TonB-dependent receptor	0	0	0	0	0	0	0	1	1	1	1	1	0	0	1	1	1	1	1	1	1	1	1	1	1	1	1	1	1	1	1	1	1	1	1	1	1
fig|1429851.3.peg.1020|X548_05180	0	K	transcriptional regulator	0	0	0	0	0	0	0	2	1	1	1	1	1	1	1	1	1	1	1	1	1	1	1	1	1	1	1	1	1	1	1	1	1	1	1	1	1	YES
fig|1095923.4.peg.1372	0	K	transcriptional regulator	0	0	0	0	0	0	0	1	1	1	1	1	1	1	1	1	1	1	1	1	1	1	1	1	1	1	1	1	1	1	1	1	1	1	1	1	1	YES
fig|1429851.3.peg.3462|X548_17535	0	K	transcriptional regulator	0	0	0	0	0	0	0	1	1	1	1	1	1	1	1	1	1	1	1	1	1	1	1	1	1	1	1	1	1	1	1	1	1	1	1	1	1	YES
fig|522373.3.peg.1174|Smlt1208	K07727	K	transcriptional regulator	0	0	0	0	0	0	0	1	1	1	1	1	1	1	1	1	1	1	1	1	1	1	1	1	1	1	1	1	1	1	1	1	1	1	1	1	1	YES
fig|1407502.3.peg.3152	K13639	K	Transcriptional regulator	0	0	0	0	0	0	0	1	1	1	1	1	0	0	1	1	1	1	1	1	1	1	1	1	1	1	1	1	1	1	1	1	1	1	1	1	1
fig|1407502.3.peg.2843	0	K	Transcriptional regulator PadR-like family	0	0	0	0	0	0	0	1	1	1	1	1	1	1	1	1	1	1	1	1	1	1	1	1	1	1	2	1	1	1	1	1	1	1	1	1	1	YES
fig|1429851.3.peg.1423|X548_07290	0	K	Transcriptional regulator, ArsR family	0	0	0	0	0	0	0	1	1	1	1	1	1	0	1	1	1	1	1	1	1	1	1	1	1	1	1	1	1	1	1	1	1	1	1	1	1
fig|1407502.3.peg.980	0	K	Transcriptional Regulator, XRE family	0	0	0	0	0	0	0	2	1	1	1	1	1	1	1	1	1	1	1	1	1	1	1	1	1	1	1	1	1	1	1	1	1	1	1	1	1	YES
fig|1429851.3.peg.3576|X548_18135	K03640	M	WD40-like Beta Propeller Repeat	0	0	0	0	0	0	0	0	1	1	1	1	1	1	1	1	1	1	1	1	1	1	1	1	1	1	1	1	1	1	1	1	1	1	1	1	1
fig|1407502.3.peg.783	0	S	X-Pro dipeptidyl-peptidase (S15 family)	0	0	0	0	0	0	0	2	1	1	1	1	1	0	1	1	1	1	1	1	1	1	1	1	1	1	1	1	1	1	1	1	1	1	1	1	1
fig|1429851.3.peg.1482|X548_07585	K07112	E	YeeE YedE family protein	0	0	0	0	0	0	0	1	1	1	1	1	0	0	1	1	1	1	1	1	1	1	1	1	1	1	1	1	1	1	1	1	1	1	1	1	1

## Sheet: COG
COG	COG description	Number of groups
S	Function Unknown	56
K	Transcription	26
P	Inorganic ion transport and metabolism	21
T	Signal Transduction	19
E	Amino Acid metabolism and transport	17
U	Intracellular trafficking and secretion	12
M	Cell wall/membrane/envelop biogenesis	9
C	Energy production and conversion	8
O	Post-translational modification, protein turnover, chaperone functions	7
V	Defense mechanisms	6
H	Coenzyme metabolis	5
I	Lipid metabolism	5
F	Nucleotide metabolism and transport	3
L	Replication and repair	3
Q	Secondary Structure	2
D	Cell cycle control and mitosis	1
G	Carbohydrate metabolism and transport	1
J	Tranlsation	1
N	Cell motility	1
