# Supplementary material for: Comparative Genomics of Stenotrophomonas maltophilia and Stenotrophomonas rhizophila Revealed Characteristic Features of Both Species
Source: Int J Mol Sci. 2020 Jul 12;21(14):4922. doi: 10.3390/ijms21144922 (PMC7404187; doi:10.3390/ijms21144922)
Supplement: Supplementary file 1 [file ijms-21-04922-s001.zip › Supplementary table 7.xlsx]

## Sheet: Groups
Table S7: The list of the 139 genetic features that were identified that were characteristic for S. rhizophila.
Representative protein ID	KEGG	COG	Protein description	S. sp. BIIR7	S. sp. LM091	S. rhizophila QL-P4	S. rhizophila Srhizo_1	S. rhizophila OG2	S. rhizophila DSM 14405	S. rhizophila USBA GBX 843	S. maltophilia RR-10	S. maltophilia ATCC 19867	S. maltophilia SeITE02	S. maltophilia R551-3	S. maltophilia LMG 978	S. maltophilia IAM 12423	S. maltophilia AA1	S. maltophilia B418	S. maltophilia EP5	S. maltophilia EP20	S. maltophilia EP13	S. maltophilia JV3	S. maltophilia 5BA-I-2	S. maltophilia BurE1	S. maltophilia BurA1	S. maltophilia PierC1	S. maltophilia CBF10-1	S. maltophilia DT1	S. maltophilia OUC_Est10	S. maltophilia DF07	S. maltophilia AU12-09	S. maltophilia 305_SMAL	S. maltophilia ISMMS3	S. maltophilia FDAARGOS_325	S. maltophilia TG_2006_STM1	S. maltophilia C357	S. maltophilia E861	S. maltophilia G51	S. maltophilia E999	S. maltophilia K279a	Exclusive for S. rhizophila
Group	-	-	-	PA rhizophila	PA rhizophila	PA rhizophila	PA rhizophila	PA rhizophila	PA rhizophila	PA rhizophila	PA maltophilia	PA maltophilia	PA maltophilia	PA maltophilia	PA maltophilia	PA maltophilia	PA maltophilia	PA maltophilia	PA maltophilia	PA maltophilia	PA maltophilia	PA maltophilia	SO maltophilia	SO maltophilia	SO maltophilia	SO maltophilia	SO maltophilia	SO maltophilia	SO maltophilia	SO maltophilia	HU maltophilia	HU maltophilia	HU maltophilia	HU maltophilia	HU maltophilia	HU maltophilia	HU maltophilia	HU maltophilia	HU maltophilia	HU maltophilia
Genome ID	-	-	-	1904462.3	1904944.3	216778.18	216778.22	216778.24	216778.7	Ga0105846	1095923.4	1279018.3	1407502.3	391008.4	40324.141	40324.183	40324.192	40324.44	40324.472	40324.473	40324.476	868597.3	1429851.3	40324.144	40324.145	40324.146	40324.153	40324.182	40324.193	40324.236	1235458.3	40324.104	40324.126	40324.225	40324.384	40324.478	40324.480	40324.483	40324.484	522373.3
fig|216778.18.peg.2197|BAY15_2166		S	(Lipo)protein	1	1	1	1	1	0	1	0	0	0	0	0	0	0	0	0	0	0	0	0	0	0	0	0	0	0	0	0	0	0	0	0	0	0	0	0	0
Ga0105846_0482	K01078,K09474	I	Acid phosphatase (EC 3.1.3.2)	1	1	1	1	1	0	1	0	0	0	0	0	0	0	0	0	0	0	0	0	0	0	0	0	0	0	0	0	0	0	0	0	0	0	0	0	0
fig|1904462.3.peg.3231|BIY45_15560	K00135	C	Aldehyde dehydrogenase ALDH21A1	1	1	1	1	1	1	1	0	0	0	0	0	0	0	0	0	0	0	0	0	0	0	0	0	0	0	0	0	0	0	0	0	0	0	0	0	0	YES
fig|216778.7.peg.2440|DX03_12450	K00064	C	Aldo Keto reductase	0	1	1	1	1	1	1	0	0	0	0	0	0	0	0	0	0	0	0	0	0	0	0	0	0	0	0	0	0	0	0	0	0	0	0	0	0
fig|216778.7.peg.1634|DX03_08310	K03406,K17763	T	Anti-anti-sigma regulatory factor	1	1	1	1	1	1	1	0	0	0	0	0	0	1	0	0	0	0	0	0	0	0	0	0	0	0	0	0	0	0	0	0	0	0	0	0	0
fig|216778.18.peg.3340|BAY15_3290	K17752	T	anti-sigma regulatory factor, serine threonine protein kinase	1	1	1	1	1	1	1	0	0	0	0	0	0	1	0	0	0	0	0	0	0	0	0	0	0	0	0	0	0	0	0	0	0	0	0	0	0
Ga0105846_3878		S	Anti-sigma-K factor rskA	1	1	1	1	1	1	1	0	0	0	0	0	0	0	0	0	0	0	0	0	0	0	0	0	0	0	0	0	0	0	0	0	0	0	0	0	0	YES
Ga0105846_0480	K04033	K	AraC family transcriptional regulator	1	1	1	1	1	0	1	0	0	0	0	0	0	0	0	0	0	0	0	0	0	0	0	0	0	0	0	0	0	0	0	0	0	0	0	0	0
Ga0105846_1062		K	AraC-like ligand binding domain	1	1	1	1	1	1	1	0	0	0	0	0	0	0	0	0	0	0	0	0	0	0	0	0	0	0	0	0	0	0	0	0	0	0	0	0	0	YES
fig|1904462.3.peg.756|BIY45_03565	K01130,K01133,K01138	P	arylsulfatase (EC 3.1.6.1)	2	1	1	1	1	0	1	0	0	0	0	0	0	0	0	0	0	0	0	0	0	0	0	0	0	0	0	0	0	0	0	0	0	0	0	0	0
Ga0105846_0461		S	Bacterial protein of unknown function (DUF885)	1	1	1	1	1	1	1	0	0	0	0	0	0	0	0	0	0	0	0	0	0	0	0	0	0	0	0	0	0	0	0	0	0	0	0	0	0	YES
Ga0105846_3881	K00549	E	Catalyzes the transfer of a methyl group from 5- methyltetrahydrofolate to homocysteine resulting in methionine formation (By similarity)	1	1	1	1	1	1	1	0	0	0	0	0	1	0	0	0	0	0	0	0	0	0	0	0	0	0	0	0	0	0	0	0	0	0	0	0	0
fig|216778.24.peg.1995|B8X02_03425		K	Cold shock protein with DUF1294 domain	1	1	1	1	1	1	1	0	0	0	0	0	0	0	0	0	0	0	0	0	0	0	0	0	0	0	0	0	0	0	0	0	0	0	0	0	0	YES
Ga0105846_0421		K	deoR family transcriptional regulator	0	1	1	1	1	1	1	0	0	0	0	0	0	0	0	0	0	0	0	0	0	0	0	0	0	0	0	0	0	0	0	0	0	0	0	0	0
fig|216778.7.peg.2780|DX03_14190		T	Diguanylate cyclase	0	1	1	1	1	1	1	0	0	0	0	0	0	0	0	0	0	0	0	0	0	0	0	0	0	0	0	0	0	0	0	0	0	0	0	0	0
fig|1904944.3.peg.353|BIZ42_01715		T	Diguanylate cyclase phosphodiesterase	1	1	1	1	1	1	1	0	0	0	0	0	0	0	0	0	0	0	0	0	0	0	0	0	0	0	0	0	0	0	0	0	0	0	0	0	0	YES
fig|1904462.3.peg.795|BIY45_03750	K01247	L	dna-3-methyladenine glycosylase	1	1	1	1	1	1	1	0	0	0	0	0	0	0	0	0	0	0	0	0	0	0	0	0	0	0	0	0	0	0	0	0	0	0	0	0	0	YES
Ga0105846_0512		S	Domain of Unknown Function (DUF1543)	0	1	1	1	1	1	1	0	0	0	0	0	0	0	0	0	0	0	0	0	0	0	0	0	0	0	0	0	0	0	0	0	0	0	0	0	0
Ga0105846_0475	K00389	S	Domain of unknown function (DUF202)	1	1	1	1	1	0	1	0	0	0	0	0	0	0	0	0	0	0	0	0	0	0	0	0	0	0	0	0	0	0	0	0	0	0	0	0	0
fig|1904462.3.peg.2356|BIY45_11325	K03088	K	ECF subfamily RNA polymerase sigma-24	1	1	1	1	1	1	1	0	0	0	0	0	0	0	0	0	0	0	0	0	0	0	0	0	0	0	0	0	0	0	0	0	0	0	0	0	0	YES
fig|216778.18.peg.828|BAY15_0817	K07071	S	epimerase	0	1	1	1	1	1	1	0	0	0	0	0	0	0	0	0	0	0	0	0	0	0	0	0	0	0	0	0	0	0	0	0	0	0	0	0	0
fig|216778.24.peg.2928|B8X02_07980		S	Esterase lipase thioesterase family protein	0	1	1	1	1	1	1	0	0	0	0	0	0	0	0	0	0	0	0	0	0	0	0	0	0	0	0	0	0	0	0	0	0	0	0	0	0
fig|216778.24.peg.51|B8X02_12120		C	FAD linked oxidase domain protein	0	1	1	1	1	1	1	0	0	0	0	0	0	0	0	0	0	0	0	0	0	0	0	0	0	0	0	0	0	0	0	0	0	0	0	0	0
fig|1904462.3.peg.198|BIY45_00960	K00384	O	fad-dependent pyridine nucleotide-disulfide oxidoreductase	1	1	1	1	1	1	1	0	0	0	0	0	0	0	0	0	0	0	0	0	0	1	0	0	0	0	0	0	0	0	0	0	0	0	0	0	0
fig|1904462.3.peg.968|BIY45_04595	K03692	G	Glucosylglycerol-phosphate synthase (EC 2.4.1.213)	1	1	1	1	1	1	1	0	0	0	0	0	0	0	0	0	0	0	0	0	0	0	0	0	0	0	0	0	0	0	0	0	0	0	0	0	0	YES
fig|1904462.3.peg.1505|BIY45_07225		M	glycosyl transferase	1	2	1	1	1	1	1	0	0	1	0	0	0	0	0	0	0	0	0	0	0	0	0	0	0	0	0	0	0	0	0	0	0	0	0	0	0
fig|1904944.3.peg.3849|BIZ42_18940	K00799	O	Glutathione S-transferase, C-terminal	1	1	1	1	1	1	1	0	0	0	0	0	0	0	0	0	0	0	0	0	0	0	0	0	0	0	0	0	0	0	0	0	0	0	0	0	0	YES
fig|1904944.3.peg.3327|BIZ42_16440		S	gumn family	1	1	1	1	1	1	1	0	0	0	0	0	0	0	0	0	0	0	0	0	0	0	0	0	0	0	0	0	0	0	0	0	0	0	0	0	0	YES
fig|216778.24.peg.2352|B8X02_05155		T	Histidine	1	1	1	1	1	1	1	0	0	0	0	0	0	1	0	0	0	0	0	0	0	0	0	0	0	0	0	0	0	0	0	0	0	0	0	0	0
fig|1904944.3.peg.2951|BIZ42_14570		S	Histidine kinase	0	1	1	1	1	1	1	0	0	0	0	0	0	0	0	0	0	0	0	0	0	0	0	0	0	0	0	0	0	0	0	0	0	0	0	0	0
Ga0105846_0481		T	Histidine kinase	1	1	1	1	1	0	1	0	0	0	0	0	0	0	0	0	0	0	0	0	0	0	0	0	0	0	0	0	0	0	0	0	0	0	0	0	0
fig|1904462.3.peg.2540|BIY45_12220	K03746	S	histone family protein nucleoid-structuring protein h-ns	1	1	1	1	1	0	1	0	0	0	0	0	0	0	0	0	0	0	0	0	0	0	0	0	0	0	0	0	0	0	0	0	0	0	0	0	0
fig|1904462.3.peg.2479|BIY45_11920			hypothetical protein	1	1	1	1	1	1	1	0	0	0	0	0	0	0	0	0	0	0	0	0	0	0	0	0	0	0	0	0	0	0	0	0	0	0	0	0	0	YES
fig|216778.22.peg.1664			hypothetical protein	1	1	1	1	1	1	1	0	0	0	0	0	0	0	0	0	0	0	0	0	0	0	0	0	0	0	0	0	0	0	0	0	0	0	0	0	0	YES
fig|1904944.3.peg.3475|BIZ42_17160			hypothetical protein	0	1	1	1	1	1	1	0	0	0	0	0	0	0	0	0	0	0	0	0	0	0	0	0	0	0	0	0	0	0	0	0	0	0	0	0	0
fig|216778.24.peg.20|B8X02_11970			hypothetical protein	1	1	1	1	1	0	1	0	0	0	0	0	0	0	0	0	0	0	0	0	0	0	0	0	0	0	0	0	0	0	0	0	0	0	0	0	0
fig|216778.24.peg.26|B8X02_12000			hypothetical protein	1	1	1	1	1	0	1	0	0	0	0	0	0	0	0	0	0	0	0	0	0	0	0	0	0	0	0	0	0	0	0	0	0	0	0	0	0
fig|1904944.3.peg.2040|BIZ42_10010			hypothetical protein	1	1	1	1	1	1	1	0	0	0	1	0	0	0	0	0	0	0	0	0	0	0	0	0	0	0	0	0	0	0	0	0	0	0	0	0	0
fig|216778.24.peg.2083|B8X02_03875			hypothetical protein	1	1	1	1	1	1	1	0	0	0	0	0	0	0	0	1	0	0	0	0	0	0	0	0	0	0	0	0	0	0	0	0	0	0	0	0	0
Ga0105846_2120			hypothetical protein	1	1	1	1	1	1	1	0	0	0	0	0	0	0	0	0	0	0	0	0	0	0	0	0	0	0	0	0	0	0	0	0	0	0	0	0	0	YES
Ga0105846_2275			hypothetical protein	1	1	1	1	1	1	1	0	0	0	0	0	0	0	0	0	0	0	0	0	0	0	0	0	0	0	0	0	0	0	0	0	0	0	0	0	0	YES
Ga0105846_2706			hypothetical protein	1	1	1	1	1	1	1	0	0	0	0	0	0	0	0	0	0	0	0	0	0	0	0	0	0	0	0	0	0	0	0	0	0	0	0	0	0	YES
Ga0105846_3393			hypothetical protein	1	1	1	1	1	1	1	0	0	0	0	0	0	0	0	0	0	0	0	0	0	0	0	0	0	0	0	0	0	0	0	0	0	0	0	0	0	YES
Ga0105846_3534			hypothetical protein	1	1	1	1	1	1	1	0	0	0	0	0	0	0	0	0	0	0	0	0	0	0	0	0	0	0	0	0	0	0	0	0	0	0	0	0	0	YES
Ga0105846_3880			hypothetical protein	1	1	1	1	1	1	1	0	0	0	0	0	0	0	0	0	0	0	0	0	0	0	0	0	0	0	0	0	0	0	0	0	0	0	0	0	0	YES
Ga0105846_0476			hypothetical protein	1	1	1	1	1	0	1	0	0	0	0	0	0	0	0	0	0	0	0	0	0	0	0	0	0	0	0	0	0	0	0	0	0	0	0	0	0
fig|1904944.3.peg.1144|BIZ42_05585			hypothetical protein	1	1	1	1	1	1	1	0	0	0	0	0	0	0	0	0	0	0	0	0	0	0	0	0	0	0	0	0	0	0	0	0	0	0	0	0	0	YES
fig|1904944.3.peg.1842|BIZ42_09020			hypothetical protein	1	1	1	1	1	1	1	0	0	0	0	0	0	0	0	0	0	0	0	0	0	0	0	0	0	0	0	0	0	0	0	0	0	0	0	0	0	YES
fig|1904944.3.peg.561|BIZ42_02715			hypothetical protein	1	1	1	1	1	1	1	0	0	0	0	0	0	0	0	0	0	0	0	0	0	0	0	0	0	0	0	0	0	0	0	0	0	0	0	0	0	YES
fig|216778.24.peg.1953			hypothetical protein	1	1	1	1	1	1	1	0	0	0	0	0	0	0	0	0	0	0	0	0	0	0	0	0	0	0	0	0	0	0	0	0	0	0	0	0	0	YES
fig|216778.24.peg.3436|B8X02_10485			hypothetical protein	1	1	1	1	1	1	1	0	0	0	0	0	0	0	0	0	0	0	0	0	0	0	0	0	0	0	0	0	0	0	0	0	0	0	0	0	0	YES
fig|216778.24.peg.459|B8X02_14185			hypothetical protein	1	1	1	1	1	1	1	0	0	0	0	0	0	0	0	0	0	0	0	0	0	0	0	0	0	0	0	0	0	0	0	0	0	0	0	0	0	YES
fig|216778.7.peg.493|DX03_02510			hypothetical protein	1	1	1	1	1	1	1	0	0	0	0	0	0	0	0	0	0	0	0	0	0	0	0	0	0	0	0	0	0	0	0	0	0	0	0	0	0	YES
Ga0105846_1073			hypothetical protein	1	1	1	1	1	1	1	0	0	0	0	0	0	0	0	0	0	0	0	0	0	0	0	0	0	0	0	0	0	0	0	0	0	0	0	0	0	YES
Ga0105846_1914			hypothetical protein	1	1	1	1	1	1	1	0	0	0	0	0	0	0	0	0	0	0	0	0	0	0	0	0	0	0	0	0	0	0	0	0	0	0	0	0	0	YES
Ga0105846_2920			hypothetical protein	1	1	1	1	1	1	1	0	0	0	0	0	0	0	0	0	0	0	0	0	0	0	0	0	0	0	0	0	0	0	0	0	0	0	0	0	0	YES
Ga0105846_3444			hypothetical protein	1	1	1	1	1	1	1	0	0	0	0	0	0	0	0	0	0	0	0	0	0	0	0	0	0	0	0	0	0	0	0	0	0	0	0	0	0	YES
Ga0105846_3680			hypothetical protein	1	1	1	1	1	1	1	0	0	0	0	0	0	0	0	0	0	0	0	0	0	0	0	0	0	0	0	0	0	0	0	0	0	0	0	0	0	YES
fig|1904462.3.peg.2181|BIY45_10480			hypothetical protein	1	1	1	1	1	0	1	0	0	0	0	0	0	0	0	0	0	0	0	0	0	0	0	0	0	0	0	0	0	0	0	0	0	0	0	0	0
fig|1904462.3.peg.2529|BIY45_12165			hypothetical protein	1	1	1	1	1	1	0	0	0	0	0	0	0	0	0	0	0	0	0	0	0	0	0	0	0	0	0	0	0	0	0	0	0	0	0	0	0
fig|1904462.3.peg.3109|BIY45_14970			hypothetical protein	1	1	1	1	1	0	1	0	0	0	0	0	0	0	0	0	0	0	0	0	0	0	0	0	0	0	0	0	0	0	0	0	0	0	0	0	0
fig|1904462.3.peg.343|BIY45_01650			hypothetical protein	1	1	1	1	1	0	1	0	0	0	0	0	0	0	0	0	0	0	0	0	0	0	0	0	0	0	0	0	0	0	0	0	0	0	0	0	0
fig|1904462.3.peg.3459|BIY45_16655			hypothetical protein	1	1	1	1	1	1	0	0	0	0	0	0	0	0	0	0	0	0	0	0	0	0	0	0	0	0	0	0	0	0	0	0	0	0	0	0	0
fig|1904462.3.peg.563|BIY45_02710			hypothetical protein	1	0	1	1	1	1	1	0	0	0	0	0	0	0	0	0	0	0	0	0	0	0	0	0	0	0	0	0	0	0	0	0	0	0	0	0	0
fig|1904944.3.peg.1616|BIZ42_07900			hypothetical protein	1	1	1	1	1	1	0	0	0	0	0	0	0	0	0	0	0	0	0	0	0	0	0	0	0	0	0	0	0	0	0	0	0	0	0	0	0
fig|1904944.3.peg.209			hypothetical protein	1	1	1	1	1	0	1	0	0	0	0	0	0	0	0	0	0	0	0	0	0	0	0	0	0	0	0	0	0	0	0	0	0	0	0	0	0
fig|1904944.3.peg.2266			hypothetical protein	1	1	1	1	1	1	0	0	0	0	0	0	0	0	0	0	0	0	0	0	0	0	0	0	0	0	0	0	0	0	0	0	0	0	0	0	0
fig|1904944.3.peg.2826|BIZ42_13960			hypothetical protein	1	1	1	1	1	0	1	0	0	0	0	0	0	0	0	0	0	0	0	0	0	0	0	0	0	0	0	0	0	0	0	0	0	0	0	0	0
fig|1904944.3.peg.3439|BIZ42_16990			hypothetical protein	1	1	0	1	1	1	1	0	0	0	0	0	0	0	0	0	0	0	0	0	0	0	0	0	0	0	0	0	0	0	0	0	0	0	0	0	0
fig|1904944.3.peg.732|BIZ42_03565			hypothetical protein	0	1	1	1	1	1	1	0	0	0	0	0	0	0	0	0	0	0	0	0	0	0	0	0	0	0	0	0	0	0	0	0	0	0	0	0	0
fig|1904944.3.peg.884|BIZ42_04315			hypothetical protein	1	1	0	1	1	1	1	0	0	0	0	0	0	0	0	0	0	0	0	0	0	0	0	0	0	0	0	0	0	0	0	0	0	0	0	0	0
fig|216778.18.peg.2892|BAY15_2856			hypothetical protein	1	1	1	1	1	0	1	0	0	0	0	0	0	0	0	0	0	0	0	0	0	0	0	0	0	0	0	0	0	0	0	0	0	0	0	0	0
fig|216778.18.peg.3177|BAY15_3129			hypothetical protein	0	1	1	1	1	1	1	0	0	0	0	0	0	0	0	0	0	0	0	0	0	0	0	0	0	0	0	0	0	0	0	0	0	0	0	0	0
fig|216778.22.peg.709			hypothetical protein	1	1	1	1	1	0	1	0	0	0	0	0	0	0	0	0	0	0	0	0	0	0	0	0	0	0	0	0	0	0	0	0	0	0	0	0	0
fig|216778.24.peg.1259|B8X02_01305			hypothetical protein	0	1	1	1	1	1	1	0	0	0	0	0	0	0	0	0	0	0	0	0	0	0	0	0	0	0	0	0	0	0	0	0	0	0	0	0	0
fig|216778.24.peg.1857|B8X02_02755			hypothetical protein	1	1	1	1	1	0	1	0	0	0	0	0	0	0	0	0	0	0	0	0	0	0	0	0	0	0	0	0	0	0	0	0	0	0	0	0	0
fig|216778.24.peg.663|B8X02_15175			hypothetical protein	1	1	1	1	1	0	1	0	0	0	0	0	0	0	0	0	0	0	0	0	0	0	0	0	0	0	0	0	0	0	0	0	0	0	0	0	0
fig|216778.7.peg.3878|DX03_19835			hypothetical protein	0	1	1	1	1	1	1	0	0	0	0	0	0	0	0	0	0	0	0	0	0	0	0	0	0	0	0	0	0	0	0	0	0	0	0	0	0
Ga0105846_1792			hypothetical protein	1	0	1	1	1	1	1	0	0	0	0	0	0	0	0	0	0	0	0	0	0	0	0	0	0	0	0	0	0	0	0	0	0	0	0	0	0
Ga0105846_2278			hypothetical protein	1	1	1	1	1	0	1	0	0	0	0	0	0	0	0	0	0	0	0	0	0	0	0	0	0	0	0	0	0	0	0	0	0	0	0	0	0
Ga0105846_2588			hypothetical protein	1	1	1	1	1	0	1	0	0	0	0	0	0	0	0	0	0	0	0	0	0	0	0	0	0	0	0	0	0	0	0	0	0	0	0	0	0
Ga0105846_3639			hypothetical protein	0	1	1	1	1	1	1	0	0	0	0	0	0	0	0	0	0	0	0	0	0	0	0	0	0	0	0	0	0	0	0	0	0	0	0	0	0
fig|1904944.3.peg.215|BIZ42_01005		C	Inherit from COG: Phenol degradation-like protein	1	1	1	1	1	0	1	0	0	0	0	0	0	0	0	0	0	0	0	0	0	0	0	0	0	0	0	0	0	0	0	0	0	0	0	0	0
Ga0105846_3904		K	Inherit from NOG: Trans_reg_C	1	1	1	0	1	1	1	0	0	0	0	0	0	0	0	0	0	0	0	0	0	0	0	0	0	0	0	0	0	0	0	0	0	0	0	0	0
Ga0105846_0356		S	Inherit from proNOG: catalase	1	1	1	1	1	1	1	0	0	0	0	0	0	1	0	0	0	0	0	0	0	0	0	0	0	0	0	0	0	0	0	0	0	0	0	0	0
fig|216778.7.peg.1993|DX03_10170		K	Helix-turn-helix family protein 13	1	1	1	1	1	1	1	0	0	0	0	0	0	0	0	0	0	0	0	0	0	0	0	0	0	0	0	0	0	0	0	0	0	0	0	0	0	YES
fig|216778.22.peg.1668		S	Inherit from proNOG: Succinate dehydrogenase cytochrome b subunit family protein	1	1	1	1	1	1	1	0	0	0	0	0	0	0	0	0	0	0	0	0	0	0	0	0	0	0	0	0	0	0	0	0	0	0	0	0	0	YES
fig|1904944.3.peg.729|BIZ42_03550		T	integral membrane sensor signal transduction histidine kinase	1	1	1	1	1	1	1	0	0	0	0	0	0	0	0	0	0	0	0	0	0	0	0	0	0	0	0	0	0	0	0	0	0	0	0	0	0	YES
fig|1904462.3.peg.499|BIY45_02400	K07001	M	K07001 NTE family protein	1	1	1	1	1	0	1	0	0	0	0	0	0	0	0	0	0	0	0	0	0	0	0	0	0	0	0	0	0	0	0	0	0	0	0	0	0
Ga0105846_0854	K07001	M	K07001 NTE family protein	1	1	1	1	1	1	1	0	0	0	0	0	0	0	0	0	0	0	0	0	0	0	0	0	0	0	0	0	0	0	0	0	0	0	0	0	0	YES
fig|1904944.3.peg.717|BIZ42_03490		G	Major Facilitator	1	1	1	1	1	1	1	0	0	0	0	0	0	1	0	0	0	0	0	0	0	0	0	0	0	0	0	0	0	0	0	0	0	0	0	0	0
fig|1904462.3.peg.967|BIY45_04590		G	Major Facilitator ycaD	1	1	1	1	1	1	1	0	0	0	0	0	0	0	0	0	0	0	0	0	0	0	0	0	0	0	0	0	0	0	0	0	0	0	0	0	0	YES
fig|1904944.3.peg.179|BIZ42_00835		S	Membrane	1	1	1	1	1	1	1	0	0	0	0	0	0	0	0	0	0	0	0	0	0	0	0	0	0	0	0	0	0	0	0	0	0	0	0	0	0	YES
Ga0105846_2300	K07343	P	Mitomycin resistance protein	0	1	1	1	1	1	1	0	0	0	0	0	0	0	0	0	0	0	0	0	0	0	0	0	0	0	0	0	0	0	0	0	0	0	0	0	0
fig|1904944.3.peg.570|BIZ42_02755	K00788,K03699	P	Metal ion transporter	1	1	1	1	1	1	1	0	0	0	0	0	0	0	0	0	0	0	0	0	0	0	0	0	0	0	0	0	0	0	0	0	0	0	0	0	0	YES
fig|1904944.3.peg.1588|BIZ42_07775		S	Mj0042 family finger-like	1	1	1	1	1	1	1	0	0	0	0	0	0	0	0	0	0	0	0	0	0	0	0	0	0	0	0	0	0	0	0	0	0	0	0	0	0	YES
Ga0105846_0711	K17762	T	negative regulator of sigma-B	1	1	1	1	1	1	1	0	0	0	0	0	0	1	0	0	0	0	0	0	0	0	0	0	0	0	0	0	0	0	0	0	0	0	0	0	0
Ga0105846_2962		O	NHL repeat	1	1	1	1	1	1	1	0	1	0	0	0	0	0	0	0	0	0	0	0	0	0	0	0	0	0	0	0	0	0	0	0	0	0	0	0	0
fig|1904462.3.peg.1830|BIY45_08765		K	N-acetyltransferase GCN5	1	1	1	1	1	1	1	0	0	0	0	0	0	0	0	0	0	0	0	0	0	0	0	0	0	0	0	0	0	0	0	0	0	0	0	0	0	YES
Ga0105846_2294	K15725	M	Outer membrane efflux protein	2	1	1	1	1	1	1	0	0	0	0	0	0	0	0	0	0	0	0	0	0	0	0	0	0	0	0	0	0	0	0	0	0	0	0	0	0	YES
Ga0105846_1078	K07274	M	outer membrane protein YiaT	1	1	1	1	1	1	1	0	0	0	0	0	0	0	0	0	0	0	0	0	0	0	0	0	0	0	0	0	0	0	0	0	0	0	0	0	0	YES
Ga0105846_0339		S	oxidoreductase	1	1	1	1	1	1	1	0	0	0	0	0	0	0	0	0	0	0	0	0	0	0	0	0	0	0	0	0	0	0	0	0	0	0	0	0	0	YES
Ga0105846_2437	K18555	S	Pentapeptide repeat	0	1	1	1	1	1	1	0	0	0	0	0	0	0	0	0	0	0	0	0	0	0	0	0	0	0	0	0	0	0	0	0	0	0	0	0	0
fig|216778.18.peg.1092|BAY15_1078		S	PepSY-associated TM helix domain protein	1	1	1	1	1	1	0	0	0	0	0	0	0	0	0	0	0	0	0	0	0	0	0	0	0	0	0	0	0	0	0	0	0	0	0	0	0
fig|1904944.3.peg.1014|BIZ42_04960	K00108	E	Oxidoreductase, GMC family	1	1	1	1	1	1	1	0	0	0	0	0	0	0	0	0	0	0	0	0	0	0	0	0	0	0	0	0	0	0	0	0	0	0	0	0	0	YES
fig|1904944.3.peg.214|BIZ42_01000		S	periplasmic protein	1	1	1	2	2	0	1	0	0	0	0	0	0	0	0	0	0	0	0	0	0	0	0	0	0	0	0	0	0	0	0	0	0	0	0	0	0
fig|216778.7.peg.335|DX03_01680		S	Pfam:DUF2134	1	1	1	1	1	1	1	0	0	0	0	0	0	1	0	0	0	0	0	0	0	0	0	0	0	0	0	0	0	0	0	0	0	0	0	0	0
Ga0105846_3091		U, W	Pfam:Hep_Hag	1	1	1	1	1	1	1	0	0	0	0	0	0	0	0	0	0	0	0	1	0	0	0	0	0	0	0	0	0	0	0	0	0	0	1	0	0
Ga0105846_3812	K00874	G	pfkb domain protein	0	1	1	1	1	1	1	0	0	0	0	0	0	0	0	0	0	0	0	0	0	0	0	0	0	0	0	0	0	0	0	0	0	0	0	0	0
fig|216778.24.peg.1097|B8X02_00455	K06998	S	phenazine biosynthesis protein, phzf family	1	1	1	1	1	1	1	0	0	0	0	1	0	0	0	0	0	0	0	0	0	0	0	0	0	0	0	0	0	0	0	0	0	0	0	0	0
fig|216778.22.peg.3638		S	Peptidase, M56	1	1	1	1	1	1	1	0	0	0	0	0	0	0	0	0	0	0	0	0	0	0	0	0	0	0	0	0	0	0	0	0	0	0	0	0	0	YES
fig|1904944.3.peg.3845|BIZ42_18920	K06199	D	Protein CrcB homolog	1	1	1	1	1	1	1	0	0	0	0	0	0	0	0	0	0	0	0	0	0	0	0	0	0	0	0	0	0	0	0	0	0	0	0	0	0	YES
fig|216778.22.peg.1118		S	Protein of unknown function (DUF1264)	1	1	2	1	1	1	0	0	0	0	0	0	0	0	0	0	0	0	0	0	0	0	0	0	0	0	0	0	0	0	0	0	0	0	0	0	0
fig|216778.7.peg.948|DX03_04770		S	Protein of unknown function (DUF1311)	1	1	1	1	1	1	1	0	0	0	0	0	0	0	0	0	0	0	0	0	0	0	0	0	0	0	0	0	0	0	0	0	0	0	0	0	0	YES
fig|1904944.3.peg.1197|BIZ42_05845		S	Protein of unknown function (DUF1631)	1	1	1	1	1	1	1	0	0	0	0	0	0	0	0	0	0	0	0	0	0	0	0	0	0	0	0	0	0	0	0	0	0	0	0	0	0	YES
fig|1904462.3.peg.943|BIY45_04465		S	Protein of unknown function (DUF3011)	1	1	1	1	1	1	1	0	0	0	0	0	0	0	0	0	0	0	0	0	0	0	0	0	0	0	0	0	0	0	0	0	0	0	0	0	0	YES
fig|1904944.3.peg.121|BIZ42_00565		S	Protein of unknown function (DUF3348)	1	1	1	1	1	1	1	0	0	0	0	0	0	0	0	0	0	0	0	0	0	0	0	0	0	0	0	0	0	0	0	0	0	0	0	0	0	YES
Ga0105846_2264	K18240	S	Pteridine-dependent deoxygenase like protein	1	1	1	1	1	1	1	0	0	0	0	0	0	0	0	0	0	0	0	0	0	0	0	0	0	0	0	0	0	0	0	0	0	0	0	0	0	YES
fig|1904462.3.peg.3572|BIY45_17205	K03296	V	Resistance protein	1	1	1	1	1	1	1	0	0	0	0	0	0	0	0	0	0	0	0	0	0	0	0	0	0	0	0	0	0	0	0	0	0	0	0	0	0	YES
Ga0105846_3562	K02005,K03585	M	RND Family Efflux Transporter MFP Subunit	1	1	1	1	1	1	1	0	0	0	0	0	0	0	0	0	0	0	0	0	0	0	0	0	0	0	0	0	0	0	0	0	0	0	0	0	0	YES
Ga0105846_0419	K00059	S	Short-chain dehydrogenase reductase Sdr	1	1	1	1	1	1	1	0	0	0	0	0	0	1	0	0	0	0	0	0	0	0	0	0	0	0	0	0	0	0	0	0	0	0	0	0	0
Ga0105846_0573	K02478,K07704	T	Signal transduction histidine kinase	1	1	1	1	1	1	1	0	0	0	0	0	0	0	0	0	1	0	0	0	0	0	0	0	0	0	0	0	0	0	0	0	0	0	0	0	0
fig|1904944.3.peg.3132|BIZ42_15445		S	Spore Coat Protein	1	1	1	1	1	1	1	0	0	0	0	0	0	0	0	0	0	0	0	0	0	0	0	0	0	0	0	0	0	0	0	0	0	0	0	0	0	YES
Ga0105846_0474	K18912	S	Sulfatase-modifying factor enzyme 1	1	1	1	1	1	0	1	0	0	0	0	0	0	0	0	0	0	0	0	0	0	0	0	0	0	0	0	0	0	0	0	0	0	0	0	0	0
fig|1904944.3.peg.211|BIZ42_00985		M	Surface antigen	1	1	1	1	1	0	1	0	0	0	0	0	0	0	0	0	0	0	0	0	0	0	0	0	0	0	0	0	0	0	0	0	0	0	0	0	0
fig|1904462.3.peg.3574|BIY45_17215		K	Tetracyclin repressor, C-terminal all-alpha domain	1	1	1	1	1	1	1	0	0	0	0	0	0	0	0	0	0	0	0	0	0	0	0	0	0	0	0	0	0	0	0	0	0	0	0	0	0	YES
Ga0105846_0447		S	thij pfpi	1	1	1	1	1	1	1	0	0	0	0	0	0	1	0	0	0	0	0	0	0	0	0	0	0	0	0	0	0	0	0	0	0	0	0	0	0
fig|216778.18.peg.1953|BAY15_1922	K02014	P	tonB-dependent siderophore receptor	1	1	1	1	1	1	1	0	0	0	0	0	0	1	0	0	0	0	0	0	0	0	0	0	0	0	0	0	0	0	0	0	0	0	0	0	0
fig|1904462.3.peg.3758|BIY45_18125		K	transcriptional regulator	1	1	1	1	1	1	1	0	0	0	0	0	0	0	0	0	0	0	0	0	0	0	0	0	0	0	0	0	0	0	0	0	0	0	0	0	0	YES
Ga0105846_0420		K	Transcriptional regulator	1	1	1	1	1	1	1	0	0	0	0	0	0	1	0	0	0	0	0	0	0	0	0	0	0	0	0	0	0	0	0	0	0	0	0	0	0
fig|1904944.3.peg.2341|BIZ42_11475	K07491	L	Transposase	1	1	1	1	1	1	1	0	0	0	0	0	0	0	0	0	0	0	0	0	0	0	0	0	0	0	0	0	0	0	0	0	0	0	0	0	0	YES
Ga0105846_2279	K09992	M	Trehalose utilisation	1	1	1	1	1	1	1	0	0	0	0	0	0	0	0	0	0	0	0	0	0	0	0	0	0	0	0	0	0	0	0	0	0	0	0	0	0	YES
Ga0105846_0478	K02479,K07686,K07689	T	Two component transcriptional regulator (LuxR family	1	1	1	1	1	0	1	0	0	0	0	0	0	0	0	0	0	0	0	0	0	0	0	0	0	0	0	0	0	0	0	0	0	0	0	0	0
fig|1904462.3.peg.3457|BIY45_16645	K02477,K07705	T	two component transcriptional regulator, LytTR family	1	1	1	1	1	1	1	0	0	0	0	0	0	0	0	0	1	0	0	0	0	0	0	0	0	0	0	0	0	0	0	0	0	0	0	0	0
fig|216778.22.peg.2011	K17752	T	two-component system regulatory protein	1	1	1	1	1	1	1	0	0	0	0	0	0	1	0	0	0	0	0	0	0	0	0	0	0	0	0	0	0	0	0	0	0	0	0	0	0
Ga0105846_0708		T	two-component system, sensor protein	1	1	1	1	1	1	1	0	0	0	0	0	0	1	0	0	0	0	0	0	0	0	0	0	0	0	0	0	0	0	0	0	0	0	0	0	0
fig|1904462.3.peg.3355|BIY45_16155		S	Uncharacterised ACR, COG2135	1	1	1	1	1	1	1	0	0	0	0	0	0	1	0	0	0	0	0	0	0	0	0	0	0	0	0	0	0	0	0	0	0	0	0	0	0
Ga0105846_1447	K05810	S	UPF0124 protein yfiH	1	1	1	1	1	1	1	0	0	0	0	0	1	0	0	0	0	0	0	1	0	0	0	0	0	0	0	0	0	0	0	0	0	0	0	0	0
fig|1904944.3.peg.1750|BIZ42_08575	K03640	M	WD40-like Beta Propeller Repeat	1	1	1	1	1	1	1	0	0	0	0	0	0	0	0	0	0	0	0	0	0	0	0	0	0	0	0	0	0	0	0	0	0	0	0	0	0	YES

## Sheet: COG
COG	COG description	Number of groups
S	Function Unknown	33
T	Signal Transduction	13
K	Transcription	11
M	Cell wall/membrane/envelop biogenesis	9
C	Energy production and conversion	4
G	Carbohydrate metabolism and transport	4
P	Inorganic ion transport and metabolism	4
O	Post-translational modification, protein turnover, chaperone functions	3
E	Amino Acid metabolis and transport	2
L	Replication and repair	2
W	Extracellular structures	1
D	Cell cycle control and mitosis	1
I	Lipid metabolism	1
U	Intracellular trafficing and secretion	1
V	Defense mechanisms	1
